# Supplementary material for: Critical evaluation of in situ analyses for the characterisation of red pigments in rock paintings: A case study from El Castillo, Spain
Source: PLoS One. 2022 Jan 24;17(1):e0262143. doi: 10.1371/journal.pone.0262143 (PMC8786193; doi:10.1371/journal.pone.0262143)
Supplement: S1 Table — (XLSX) [file pone.0262143.s002.xlsx]

## Sheet: Raw spectra
Energy	Exp2_1	Exp2_3	H3_1	H3_2	H3_3	H5_1	H11_1	H11_2	H15_1	H15_2	H15_3	H20_1	H20_2	H20_3	H25_1	H25_2	H39_1	H39_2	H39_3	H40_1	H40_2	H40_3	Hfig_1	Hfig_2	H53_1	H53_2	H54_1	H54_2	H54_3	H93_1	H93_2	H93_3	H103_1	H104_1	H104_2	H105_1	H105_2	Bis_1	Bis_2	M1_1	M1_3	M2_1	M2_2	M3_1	Tect_2	Tect_3	Tect_4	M4_1	M4_2
1.11835	1245	1254	643	619	869	555	747	931	531	679	554	746	765	756	623	709	724	1069	1054	1030	764	680	556	725	652	708	931	1135	656	1075	740	935	676	440	377	622	774	973	810	814	848	783	843	581	623	713	669	1244	516
1.13847	1290	1356	645	583	917	589	750	898	548	730	556	789	831	762	661	753	649	1095	1033	1003	837	780	504	683	606	712	817	1111	731	1081	781	890	710	462	381	649	813	957	718	797	857	803	851	571	653	614	629	1236	479
1.1586	1325	1189	629	573	860	607	799	910	553	671	538	829	738	725	638	705	800	1112	1095	1058	871	747	528	638	625	640	919	1128	741	1094	750	891	730	452	377	632	794	964	837	835	833	820	897	571	637	682	647	1264	521
1.17872	1292	1207	637	621	862	621	799	863	520	659	553	741	783	804	681	684	733	1122	1137	1019	796	741	526	692	627	673	881	1165	738	1071	784	891	741	450	385	618	830	970	759	812	825	824	887	597	607	675	669	1159	533
1.19884	1274	1211	648	621	886	595	789	868	543	714	573	770	778	778	634	671	715	1111	1042	1048	741	712	497	700	630	666	869	1173	694	1111	790	881	697	479	354	583	771	979	775	789	837	758	850	622	647	640	675	1211	556
1.21896	1246	1136	636	615	916	562	788	925	538	707	542	741	749	746	646	728	718	1065	1049	1087	832	770	486	676	641	674	892	1053	677	1064	770	869	686	439	352	636	784	998	787	766	859	726	799	537	634	654	691	1214	504
1.23908	1202	1253	674	580	846	613	772	875	562	667	536	750	744	727	622	672	772	1111	997	991	802	704	515	654	609	724	827	1095	697	1058	755	874	670	433	361	591	797	913	730	801	888	762	867	532	611	642	615	1193	532
1.25921	1264	1264	665	567	917	565	766	820	531	712	525	712	690	726	660	682	743	1030	1037	990	806	718	510	652	582	678	890	1131	702	1074	754	826	667	445	342	579	741	923	735	767	844	793	835	540	620	634	653	1199	486
1.27933	1251	1244	620	579	894	599	727	841	500	671	483	711	745	740	627	653	752	962	1028	1034	795	673	485	621	607	659	861	1091	648	1022	719	874	632	422	344	616	693	942	738	801	861	754	807	573	594	625	628	1171	489
1.29945	1254	1175	603	562	791	551	730	825	528	687	539	710	679	743	634	674	754	1023	1036	1024	774	699	492	626	592	674	879	1077	652	1092	749	866	690	452	313	606	740	976	768	786	857	729	790	543	632	620	629	1226	483
1.31957	1212	1210	637	578	838	562	770	839	558	704	506	731	759	694	625	632	738	1044	1011	1038	850	680	507	610	549	649	854	1102	663	1000	745	827	647	395	328	574	728	956	751	775	769	711	846	558	610	596	593	1165	456
1.33969	1183	1191	622	614	883	531	777	857	502	668	507	715	716	736	602	705	734	1068	958	949	789	680	511	610	603	667	881	1054	680	1059	760	850	687	437	334	591	762	934	769	767	822	771	827	593	602	582	594	1183	482
1.35982	1212	1190	578	579	874	551	778	862	548	646	498	685	724	746	644	656	700	1108	1035	988	794	664	517	666	585	652	866	1048	657	1034	760	831	673	408	353	604	724	958	726	803	809	740	755	595	633	607	613	1189	447
1.37994	1292	1228	583	601	837	603	761	888	537	722	530	737	733	715	632	676	767	1045	1066	1087	848	692	501	703	656	664	819	1040	690	1101	727	846	686	462	368	616	781	921	748	784	822	734	803	536	662	629	644	1188	450
1.40006	1273	1250	721	648	897	642	784	924	533	733	537	750	780	748	642	679	771	1099	1080	1093	801	711	516	658	599	725	923	1103	679	1097	770	956	687	441	398	597	791	965	741	777	846	791	842	600	677	623	655	1228	494
1.42018	1326	1258	651	629	953	654	836	965	628	708	593	750	777	834	624	733	778	1112	1107	1031	857	760	540	768	644	705	905	1109	724	1158	836	939	716	452	399	630	846	970	806	850	866	761	880	618	672	674	679	1229	541
1.4403	1359	1291	704	658	922	661	791	928	616	703	625	814	873	784	665	803	828	1154	1115	1060	859	739	557	691	678	700	898	1163	701	1129	849	932	702	436	433	717	828	1031	830	812	865	815	951	627	696	725	698	1144	593
1.46043	1308	1300	779	678	934	649	833	949	622	765	610	788	806	818	685	699	764	1106	1110	1154	872	767	539	707	689	732	888	1185	735	1172	791	942	759	482	415	670	868	1058	828	804	898	837	843	631	690	697	720	1291	594
1.48055	1318	1372	665	643	870	633	819	936	648	730	611	822	802	785	675	740	782	1109	1104	1171	855	750	577	675	635	679	903	1168	677	1125	770	942	749	499	418	666	825	1030	804	822	909	833	890	671	725	713	724	1209	566
1.50067	1250	1355	658	626	927	596	801	910	575	759	602	801	808	765	681	699	758	1096	1068	1112	852	747	529	650	622	676	852	1144	709	1104	818	992	695	449	370	648	824	988	767	778	905	790	888	627	638	709	634	1219	528
1.52079	1277	1362	588	629	839	615	808	900	511	687	554	750	729	765	649	724	733	1106	1077	1070	798	717	538	657	618	671	815	1108	656	1073	796	865	748	479	352	619	728	958	747	743	853	753	797	567	622	701	651	1161	466
1.54092	1222	1213	592	593	832	565	706	809	517	600	555	787	776	683	611	704	713	1099	1075	1048	805	691	470	630	574	676	826	1019	628	1085	751	864	641	429	408	557	728	938	741	710	788	743	816	540	619	642	640	1110	453
1.56104	1239	1223	608	543	797	573	732	838	534	678	480	686	776	721	575	650	639	1056	1010	1069	860	643	478	670	575	691	859	1051	619	974	767	873	676	406	325	579	794	900	729	733	808	725	764	518	622	616	638	1136	431
1.58116	1198	1176	627	605	853	580	734	819	523	678	513	744	744	675	591	650	736	1013	1022	999	744	697	441	652	574	650	830	1132	652	1033	792	861	677	421	326	608	748	909	765	686	724	761	764	528	595	649	591	1143	467
1.60128	1237	1169	604	557	856	605	722	814	465	686	482	766	755	780	555	697	722	1075	1043	1063	797	664	461	597	534	640	762	1020	673	1045	723	872	703	406	369	596	788	877	748	731	753	718	797	549	573	583	616	1139	490
1.6214	1267	1252	601	530	887	541	715	852	551	682	496	811	862	688	588	696	740	1118	1010	1039	827	737	498	626	561	652	803	1107	636	1057	772	886	830	472	373	688	916	897	718	754	835	690	811	551	637	611	653	1125	444
1.64152	1375	1299	636	589	862	583	745	890	519	676	535	793	954	756	633	708	787	1215	1117	1116	850	695	489	741	617	649	859	1157	698	1091	788	884	1047	568	451	790	1139	904	819	722	817	701	804	576	571	603	639	1252	474
1.66165	1448	1414	660	587	848	604	771	981	549	682	540	845	1054	869	644	791	876	1302	1194	1190	948	761	506	650	587	715	911	1223	745	1139	807	988	1186	603	486	937	1348	1013	803	767	821	749	818	548	643	677	642	1188	513
1.68177	1600	1495	588	607	976	591	837	1009	546	704	577	925	1191	891	660	878	1013	1409	1182	1271	1034	868	571	756	675	747	987	1277	787	1149	824	1013	1342	654	516	1061	1558	988	771	790	844	730	856	558	651	679	703	1250	530
1.70189	1585	1608	662	615	935	592	847	1053	583	770	558	953	1288	982	697	750	1065	1499	1333	1390	1161	866	584	720	653	677	914	1430	845	1203	899	976	1459	644	605	1005	1752	984	772	788	915	808	840	570	668	616	750	1255	502
1.72201	1597	1614	611	594	959	689	881	1037	595	726	592	961	1293	974	677	837	1051	1472	1344	1423	1128	893	611	753	644	816	961	1393	789	1212	910	1078	1526	692	579	1169	1702	1049	815	786	921	751	893	587	652	689	737	1269	536
1.74213	1585	1486	613	528	930	674	871	1051	612	725	617	978	1291	973	699	801	1063	1403	1322	1448	1043	866	565	757	636	760	972	1427	846	1261	958	1040	1453	675	552	1090	1639	1052	854	803	843	908	867	578	679	727	729	1355	510
1.76226	1595	1521	681	598	973	686	871	1069	581	741	604	897	1133	911	679	825	1025	1452	1279	1289	1016	856	627	715	659	809	956	1394	767	1311	854	1019	1210	604	526	990	1416	1067	887	804	901	808	895	561	734	757	689	1448	499
1.78238	1647	1514	697	629	1076	681	910	1039	619	792	561	905	1097	929	706	862	974	1404	1324	1328	1016	868	540	770	731	749	1019	1426	812	1342	945	1044	1100	541	455	876	1254	1191	895	866	920	928	954	605	756	764	772	1484	569
1.8025	1649	1618	785	730	1162	794	1078	1151	617	842	673	964	1134	1007	766	879	986	1602	1426	1439	1059	879	590	825	751	765	1151	1460	862	1573	1002	1191	945	551	417	769	1088	1391	990	1049	991	966	1079	685	861	879	816	1780	539
1.82262	1778	1812	961	809	1443	861	1178	1428	771	1043	713	1111	1166	1189	924	1032	1105	1817	1700	1624	1221	927	625	986	789	865	1345	1758	931	1845	1180	1463	950	597	435	793	1075	1670	1205	1182	1235	1151	1244	809	1009	974	949	2014	617
1.84275	2124	1964	1103	1051	1867	1031	1483	1703	872	1171	829	1384	1267	1399	1052	1172	1362	2340	2206	1868	1264	1200	728	1174	982	1025	1675	2172	1128	2354	1398	1850	1089	655	489	870	1226	2064	1436	1395	1497	1438	1577	995	1240	1264	1129	2764	738
1.86287	2449	2454	1377	1255	2361	1281	1854	2260	1134	1650	1066	1633	1725	1719	1312	1487	1612	2879	2707	2239	1643	1436	931	1441	1097	1265	1964	2761	1421	3069	1764	2234	1197	795	539	927	1331	2772	1882	1854	1910	1790	2023	1296	1602	1551	1359	3323	913
1.88299	2916	2880	1684	1507	2856	1477	2177	2811	1330	1918	1232	2048	1989	2082	1552	1722	2019	3654	3311	2762	1992	1536	1074	1769	1327	1466	2514	3387	1715	3791	2091	2800	1364	927	616	1036	1514	3340	2460	2176	2323	2126	2425	1415	1876	1746	1751	4205	1070
1.90311	3313	3213	1810	1685	3294	1690	2605	3129	1411	2249	1408	2298	2174	2364	1672	1947	2240	4058	3782	3066	2154	1871	1230	1962	1464	1672	2833	3705	1803	4263	2437	3220	1569	1035	659	1138	1710	3789	2637	2509	2514	2417	2834	1654	2192	1992	1917	4913	1168
1.92323	3449	3377	1820	1796	3400	1708	2698	3243	1470	2257	1534	2511	2344	2523	1679	1958	2393	4193	4017	3410	2292	1936	1223	1983	1501	1660	2859	3823	1914	4377	2474	3273	1641	954	648	1178	1712	3992	2801	2498	2572	2480	2772	1699	2242	2141	1984	4852	1206
1.94335	3415	3193	1844	1583	3012	1691	2484	3026	1427	2121	1304	2324	2076	2317	1566	1915	2228	3889	3788	2987	2211	1736	1148	1825	1444	1586	2688	3489	1818	4094	2305	3065	1564	977	609	1111	1725	3613	2545	2304	2432	2349	2574	1552	2029	2042	1840	4466	1124
1.96348	2944	2747	1575	1452	2569	1446	2076	2604	1224	1800	1170	2022	1859	2066	1396	1564	1931	3358	3314	2723	1879	1593	995	1587	1242	1335	2208	3042	1633	3536	2010	2681	1337	824	542	1013	1499	3112	2153	1993	2226	1947	2319	1347	1782	1700	1626	3781	967
1.9836	2529	2371	1209	1116	2018	1202	1694	2079	957	1492	987	1576	1505	1516	1109	1383	1521	2665	2693	2373	1554	1310	854	1292	987	1155	1831	2547	1263	2751	1609	2141	1126	743	537	893	1220	2398	1800	1609	1718	1565	1867	1106	1442	1360	1301	2967	845
2.00372	2102	2014	957	967	1636	910	1285	1657	769	1191	837	1243	1190	1307	863	1122	1223	2143	2033	1785	1311	1099	673	1037	925	880	1417	1884	1045	2118	1286	1667	967	611	407	734	1054	1762	1343	1329	1373	1200	1455	869	1037	1116	1063	2194	690
2.02384	1657	1603	738	740	1247	764	1012	1205	630	924	644	1025	958	1035	745	896	977	1587	1626	1500	1127	865	585	822	715	798	1104	1362	854	1666	1036	1332	827	453	380	662	853	1431	1083	1011	1064	1042	1145	741	879	885	855	1735	563
2.04397	1487	1417	688	635	1066	639	878	1008	622	818	521	835	812	858	639	774	780	1329	1302	1207	929	787	513	734	663	734	985	1211	705	1294	906	1129	727	452	349	585	788	1095	856	845	907	823	920	599	710	713	690	1441	508
2.06409	1312	1221	656	575	904	584	825	934	537	736	549	772	773	780	645	685	704	1129	1202	1080	830	672	531	645	622	692	885	1171	687	1227	806	964	699	373	318	591	771	1006	787	822	842	786	864	569	651	698	648	1290	487
2.08421	1259	1216	602	551	837	577	760	911	512	678	476	732	747	764	627	683	752	1088	1112	1060	804	652	485	612	592	599	823	1057	672	1113	782	954	596	370	358	544	747	959	701	768	789	718	801	564	651	685	639	1239	468
2.10433	1261	1238	597	582	918	576	805	912	525	712	454	748	738	653	620	697	718	1161	1091	1020	740	647	491	632	556	634	805	1089	677	1131	745	900	622	395	333	537	680	937	719	736	872	735	843	541	658	643	612	1242	430
2.12445	1222	1254	653	556	908	558	809	943	483	681	532	720	743	759	627	726	701	1161	1106	1031	780	662	453	604	605	612	877	1137	657	1101	737	934	618	425	326	604	722	1047	802	739	850	742	801	563	608	619	625	1234	447
2.14458	1337	1256	683	590	895	624	834	963	510	722	511	772	731	806	623	694	732	1179	1135	1089	808	682	442	692	548	644	876	1155	659	1212	772	993	658	420	326	598	737	1000	767	811	844	756	866	583	687	641	655	1304	429
2.1647	1377	1292	656	629	996	611	887	982	532	771	527	762	794	787	661	718	750	1207	1201	1093	835	741	500	684	594	715	925	1105	714	1194	816	983	663	419	366	589	795	1137	848	805	899	811	930	556	700	701	655	1380	492
2.18482	1358	1359	676	671	1073	632	930	977	572	776	579	868	860	830	637	811	812	1355	1217	1173	844	717	470	731	612	700	974	1251	693	1273	875	1035	697	443	346	532	746	1202	932	891	921	865	1008	622	745	686	645	1505	541
2.20494	1464	1386	707	693	1097	670	995	1093	589	819	624	886	910	898	712	813	740	1357	1326	1238	820	806	528	770	643	743	1012	1425	754	1467	927	1177	673	440	338	598	805	1235	936	900	975	898	1008	665	753	755	706	1490	528
2.22506	1480	1419	830	685	1197	725	1032	1177	640	886	623	939	892	899	729	798	890	1439	1344	1295	884	853	531	810	672	737	1035	1405	797	1451	917	1175	703	477	373	614	818	1255	1004	986	1043	968	1036	668	829	801	770	1703	562
2.24519	1508	1440	786	720	1188	734	909	1165	655	890	615	863	921	943	754	867	927	1572	1445	1348	943	803	585	774	649	699	1069	1428	841	1528	938	1160	743	461	344	641	834	1365	1016	931	1025	976	1054	678	784	842	779	1676	555
2.26531	1488	1455	803	752	1195	729	965	1140	640	861	623	966	887	900	751	815	925	1388	1423	1294	941	802	552	818	724	774	1134	1357	799	1478	939	1104	699	456	339	614	863	1334	969	1000	996	963	1047	679	826	865	719	1669	561
2.28543	1470	1464	722	632	1116	699	901	1068	549	871	602	961	845	918	711	780	860	1410	1327	1212	897	771	512	719	667	737	1000	1368	746	1431	861	1097	709	495	362	578	775	1235	951	885	969	936	987	651	715	724	706	1667	504
2.30555	1390	1346	656	623	1014	635	867	1027	558	809	593	856	839	841	674	763	840	1274	1272	1088	840	732	502	770	570	677	986	1300	724	1309	847	1002	700	426	337	536	737	1212	921	901	927	820	941	611	723	710	662	1477	503
2.32567	1340	1291	669	610	920	598	765	970	523	715	555	764	796	817	600	712	824	1216	1185	1164	834	696	475	683	594	643	878	1178	673	1155	790	942	663	423	300	554	701	1081	817	766	846	832	921	553	641	681	650	1366	473
2.34579	1314	1169	599	595	918	581	815	946	559	658	492	730	745	803	612	720	741	1168	1049	1056	720	638	423	651	523	660	835	1120	640	1159	792	890	613	387	297	541	723	1006	786	759	821	754	867	572	612	687	572	1246	465
2.36592	1198	1151	634	535	825	548	744	857	542	683	499	725	714	745	575	618	693	1063	1109	956	783	650	435	635	499	611	777	1038	611	1104	722	887	608	387	304	503	672	927	768	753	758	752	750	573	598	601	587	1182	465
2.38604	1163	1136	567	520	817	505	752	831	473	681	483	694	708	691	537	697	664	1071	951	947	735	629	400	589	583	628	845	1038	647	1087	722	812	592	380	289	499	668	940	691	663	796	709	825	495	590	625	572	1185	438
2.40616	1136	1175	567	547	807	533	700	849	494	629	506	715	687	694	572	653	674	1020	967	981	748	599	442	583	522	613	758	1038	602	1018	696	805	623	366	286	503	642	905	721	659	764	700	764	527	592	594	536	1160	463
2.42628	1186	1154	535	502	817	524	691	791	442	647	473	711	680	689	602	648	645	1001	1038	930	763	566	418	554	529	573	784	1015	561	1027	717	811	637	356	284	554	664	926	722	745	730	681	782	530	563	588	597	1092	431
2.4464	1194	1157	557	563	841	515	664	834	461	660	496	680	678	687	564	629	716	1017	1019	950	731	619	411	556	516	569	811	1016	590	995	715	853	585	371	294	491	655	887	729	693	739	677	761	522	553	617	584	1144	424
2.46653	1144	1114	540	560	789	494	721	867	493	656	493	669	683	689	588	646	672	1022	981	968	715	594	437	662	522	564	764	986	551	988	691	754	561	342	305	518	647	932	716	682	777	724	741	520	612	554	561	1092	411
2.48665	1138	1162	616	464	819	527	696	801	447	634	471	681	695	669	545	666	627	1023	1009	909	756	641	420	595	528	556	750	993	546	1034	660	827	559	343	292	511	640	957	696	698	719	701	801	437	562	580	575	1147	414
2.50677	1180	1129	526	527	827	565	756	869	482	647	510	677	644	678	532	644	672	1009	1006	907	704	605	443	605	491	595	791	1018	611	1007	730	854	517	375	263	464	618	904	682	705	730	663	761	534	583	595	580	1162	418
2.52689	1114	1073	606	512	802	553	738	825	472	634	480	677	666	724	556	622	676	991	985	972	736	581	417	570	505	542	765	991	605	1063	708	850	552	392	276	517	625	935	720	703	748	684	749	476	613	593	535	1138	423
2.54702	1143	1157	548	564	849	552	685	781	443	657	493	673	648	723	598	625	655	976	1059	948	704	590	452	574	511	577	799	999	574	1049	673	802	588	323	278	510	638	947	707	689	732	711	767	511	546	602	589	1123	431
2.56714	1114	1096	580	557	854	528	693	860	486	614	464	679	674	666	577	638	677	1023	1027	927	730	672	464	614	563	568	747	1025	580	1054	745	879	558	360	309	532	641	971	724	667	749	658	789	529	618	575	561	1137	423
2.58726	1119	1121	586	548	787	538	689	849	475	600	425	684	727	694	607	618	691	1055	1009	951	684	652	400	631	530	542	764	1015	593	1030	662	785	580	375	302	460	630	926	675	699	706	696	782	503	602	580	554	1136	409
2.60738	1149	1171	564	523	853	531	735	857	439	657	479	664	649	660	583	612	665	1096	1026	962	733	652	438	599	505	592	801	998	566	1078	673	839	526	344	277	502	630	943	688	745	689	665	799	498	614	589	578	1149	430
2.6275	1111	1097	569	526	835	518	747	856	446	606	450	634	683	686	519	559	685	1093	1017	836	739	609	417	597	545	585	813	961	573	1068	737	856	595	325	311	476	689	965	749	699	711	714	806	480	602	608	579	1221	402
2.64763	1087	1182	581	538	849	568	711	855	451	649	486	683	671	685	582	644	668	1054	1055	931	728	636	460	566	499	581	811	1007	574	1154	701	903	577	377	309	476	642	1011	658	691	792	687	763	537	613	586	598	1206	407
2.66775	1249	1113	530	524	822	527	652	823	449	625	483	719	665	628	586	623	644	1062	1083	894	751	604	421	568	533	592	723	1044	632	1084	735	838	585	401	291	479	625	974	772	697	757	661	796	514	590	569	596	1132	427
2.68787	1187	1158	574	528	870	524	690	866	475	634	437	652	672	680	551	606	675	1006	989	933	706	634	421	591	540	579	803	999	590	1105	723	808	593	335	274	484	603	974	697	723	758	743	715	478	610	592	581	1221	398
2.70799	1159	1184	562	523	880	546	723	858	436	613	406	687	720	665	551	604	660	1136	1004	940	720	568	423	564	508	618	780	1028	597	1118	693	844	540	361	284	475	660	911	706	699	767	721	767	506	592	602	577	1165	377
2.72811	1188	1102	585	525	835	602	723	845	469	691	493	654	691	688	560	642	663	1079	1031	978	694	581	429	559	542	571	825	1030	544	1089	689	813	559	357	291	471	649	964	749	723	805	712	757	499	593	623	618	1214	402
2.74824	1232	1140	634	582	908	530	762	869	457	609	521	728	677	695	590	634	688	1040	1069	984	721	631	433	603	534	576	750	1047	606	1103	694	823	552	378	274	437	661	947	759	747	785	671	792	499	618	631	622	1211	428
2.76836	1180	1173	614	616	945	560	735	933	506	692	492	734	712	744	612	692	676	1107	1061	956	748	685	452	657	535	597	817	1051	616	1093	733	859	547	396	303	509	658	1036	732	723	760	715	815	535	612	641	593	1231	465
2.78848	1220	1216	631	611	957	644	817	928	533	699	521	752	747	829	676	679	731	1181	1147	1068	790	658	471	615	623	651	857	1142	668	1182	771	914	593	412	371	536	685	1034	789	780	821	797	852	624	644	691	704	1239	506
2.8086	1276	1251	793	729	1079	693	913	999	625	878	609	827	847	853	718	833	836	1256	1144	1084	842	764	538	732	689	715	944	1186	757	1239	851	1045	724	471	412	579	721	1153	854	895	898	815	935	686	753	793	780	1375	585
2.82872	1352	1419	918	871	1227	837	1079	1236	724	941	792	1039	965	986	934	923	945	1415	1286	1252	1041	915	769	902	815	850	1120	1315	866	1456	1096	1199	788	635	537	736	917	1247	1072	1084	1042	1066	1059	778	938	919	912	1584	748
2.84884	1491	1546	1238	1090	1409	1032	1307	1387	1040	1091	983	1256	1203	1160	1214	1216	1150	1610	1614	1444	1271	1079	928	1113	979	1071	1393	1524	1153	1651	1272	1365	1042	797	745	948	1145	1565	1330	1384	1272	1166	1321	1022	1192	1120	1080	1842	963
2.86897	1777	1767	1504	1440	1702	1313	1585	1721	1342	1394	1276	1491	1536	1509	1620	1489	1456	1810	1841	1774	1593	1371	1270	1437	1305	1429	1696	1865	1482	1924	1669	1707	1292	1000	928	1275	1440	1846	1643	1692	1453	1494	1561	1340	1496	1444	1423	2022	1298
2.88909	1956	1848	1926	1846	2096	1682	1946	2048	1686	1759	1631	1878	1871	1877	1974	1864	1794	2174	2118	2026	1906	1754	1585	1769	1621	1676	2049	2229	1803	2294	1980	2117	1602	1286	1154	1671	1683	2174	1954	1919	2000	1837	2005	1595	1794	1867	1762	2388	1628
2.90921	2163	2119	2180	2014	2443	1943	2206	2310	2000	2115	1874	2110	2204	2142	2214	2200	2068	2502	2365	2259	2156	2059	1864	1998	1963	2011	2260	2497	1963	2646	2235	2316	1846	1541	1421	1870	1958	2431	2218	2334	2180	2088	2203	1945	2113	2153	1998	2761	1922
2.92933	2345	2393	2291	2205	2486	2103	2359	2456	2064	2178	2029	2318	2280	2363	2304	2311	2246	2688	2599	2530	2356	2275	2075	2239	2076	2078	2351	2542	2182	2752	2429	2466	2082	1635	1506	2016	2002	2637	2387	2392	2381	2211	2303	2121	2329	2213	2235	2883	2040
2.94945	2382	2283	2242	2140	2553	2142	2237	2401	1962	2354	2046	2303	2185	2330	2199	2174	2224	2671	2597	2465	2387	2179	1934	2140	2056	2120	2329	2593	2125	2756	2264	2445	1995	1609	1515	1956	2020	2645	2346	2292	2257	2259	2264	1983	2309	2234	2201	2833	2013
2.96958	2236	2205	2020	1881	2319	1900	2076	2218	1799	2109	1825	2129	2006	2031	1937	2029	2019	2438	2380	2178	2184	2013	1694	1918	1854	1974	2097	2357	1957	2534	2133	2294	1914	1468	1231	1746	1865	2448	2057	2057	2091	1992	2128	1841	2120	1953	1945	2668	1701
2.9897	2026	2043	1646	1575	1949	1684	1768	1994	1591	1735	1552	1687	1758	1820	1616	1646	1646	2134	2060	2002	1762	1678	1386	1664	1545	1520	1792	2073	1592	2181	1841	1932	1584	1157	1074	1459	1542	2085	1872	1749	1811	1796	1870	1602	1762	1735	1741	2375	1403
3.00982	1783	1782	1292	1231	1686	1302	1468	1548	1196	1364	1180	1468	1349	1411	1245	1314	1435	1877	1790	1740	1422	1316	1132	1290	1166	1297	1521	1826	1269	1956	1487	1695	1246	880	823	1168	1283	1841	1612	1446	1558	1443	1539	1298	1321	1388	1343	2016	1100
3.02994	1597	1624	1006	986	1465	992	1212	1344	910	1162	923	1226	1129	1202	1003	1060	1184	1732	1667	1451	1213	1092	799	1112	970	1018	1213	1584	1016	1779	1169	1410	932	681	566	847	1071	1556	1248	1204	1224	1205	1248	985	1107	1084	1066	1786	836
3.05007	1473	1472	845	862	1255	844	1051	1264	755	1023	779	1033	979	1031	843	957	990	1513	1527	1306	932	867	652	860	782	828	1188	1483	848	1552	1091	1354	834	548	457	728	854	1439	1052	1065	1018	1027	1141	741	999	941	916	1715	682
3.07019	1375	1351	788	740	1239	733	948	1157	677	954	621	894	941	994	736	871	914	1430	1410	1191	978	854	591	854	664	774	1048	1388	798	1525	998	1263	739	464	364	598	782	1355	1007	1009	1003	912	1138	685	908	901	822	1761	586
3.09031	1486	1391	798	680	1222	713	1004	1146	606	894	667	886	921	992	771	841	917	1426	1480	1297	968	790	543	756	632	736	1095	1377	830	1520	993	1226	718	482	385	569	798	1372	978	925	1025	926	1049	672	831	835	828	1632	535
3.11043	1493	1382	819	774	1186	741	1071	1219	645	919	680	1016	956	980	791	866	924	1559	1437	1280	937	829	571	829	688	779	1096	1395	793	1538	1010	1252	781	498	379	599	820	1400	1037	986	986	952	1074	726	932	853	874	1730	572
3.13055	1604	1577	890	796	1313	794	1117	1279	744	980	709	1016	1017	1090	854	925	944	1596	1593	1393	1064	885	546	844	714	831	1163	1407	895	1679	1077	1226	800	533	393	684	857	1438	1138	1071	1064	998	1111	769	910	912	825	1800	594
3.15068	1800	1655	907	854	1346	777	1118	1284	762	1048	731	1175	1016	1084	942	1007	1074	1697	1624	1407	1141	926	639	981	777	816	1257	1605	949	1736	1119	1324	796	547	432	738	960	1489	1151	1119	1136	1011	1191	813	1018	950	944	1831	606
3.1708	2079	2036	958	854	1440	905	1190	1412	784	1082	799	1195	1089	1238	973	1109	1108	1769	1725	1534	1238	1005	704	951	834	938	1318	1615	934	1807	1230	1408	905	632	480	774	1092	1600	1201	1117	1140	1088	1219	845	1003	1003	951	1895	684
3.19092	2521	2313	976	850	1459	881	1216	1424	831	1181	834	1241	1155	1239	1061	1198	1173	1936	1893	1807	1366	1136	707	1006	870	969	1276	1705	1027	2014	1271	1574	952	651	496	959	1235	1622	1197	1106	1193	1084	1206	752	1103	1091	1032	1907	691
3.21104	3143	2969	1017	867	1495	924	1280	1537	843	1130	740	1307	1190	1300	1122	1233	1190	2038	2113	2045	1558	1178	730	1012	879	1015	1333	1831	957	2079	1444	1717	1142	695	534	1073	1490	1694	1247	1168	1205	1120	1293	820	1107	1138	1188	1987	687
3.23116	3858	3676	1024	895	1612	918	1293	1612	858	1185	830	1343	1320	1347	1247	1460	1300	2125	2217	2343	1766	1341	778	1011	889	1110	1409	1952	1054	2232	1553	1770	1193	749	596	1287	1770	1692	1352	1169	1282	1109	1225	804	1086	1127	1233	1933	647
3.25129	4666	4613	993	944	1598	1006	1389	1653	917	1266	898	1448	1359	1535	1360	1531	1427	2291	2494	2623	2092	1454	793	1087	1015	1215	1572	2155	1092	2434	1681	1760	1350	869	631	1550	2091	1717	1313	1256	1310	1123	1303	806	1145	1201	1273	2082	672
3.27141	5546	5125	1047	956	1616	1036	1382	1777	855	1325	966	1541	1471	1555	1460	1658	1509	2358	2629	2803	2248	1610	798	1122	985	1258	1530	2245	1057	2458	1789	1964	1470	900	642	1631	2336	1865	1262	1189	1357	1189	1359	857	1171	1226	1340	2119	624
3.29153	5774	5475	1100	942	1618	1007	1404	1753	919	1317	977	1574	1464	1596	1398	1820	1448	2461	2792	2859	2338	1642	778	1118	1042	1240	1550	2188	1091	2507	1824	2063	1555	941	655	1740	2561	1890	1317	1216	1343	1151	1370	800	1152	1288	1407	2199	641
3.31165	5676	5377	1044	858	1711	1052	1404	1764	906	1285	901	1563	1401	1565	1431	1618	1429	2435	2760	3016	2296	1617	815	1142	965	1225	1546	2192	1060	2428	1797	1953	1468	890	600	1629	2396	1857	1323	1188	1378	1199	1392	868	1236	1269	1418	2177	646
3.33177	5235	4787	1018	867	1680	947	1385	1842	855	1253	846	1510	1374	1555	1297	1528	1466	2485	2633	2660	2017	1505	773	1115	916	1179	1490	2145	1055	2505	1712	2007	1386	816	597	1520	2202	1836	1295	1170	1348	1220	1367	811	1218	1228	1331	2188	672
3.35189	4518	4239	962	847	1711	955	1423	1678	827	1229	820	1408	1300	1412	1225	1383	1403	2291	2512	2528	1827	1416	729	1058	936	1115	1467	2079	1051	2326	1552	1842	1220	765	477	1215	1822	1873	1295	1242	1351	1140	1319	845	1206	1217	1255	2323	602
3.37202	3710	3524	997	917	1675	889	1379	1661	844	1242	864	1368	1285	1412	1111	1279	1256	2363	2364	2158	1587	1185	663	1051	884	1003	1507	2133	1051	2449	1454	1782	1092	699	414	989	1498	1917	1394	1268	1424	1222	1432	848	1217	1173	1202	2483	637
3.39214	3155	2981	1077	985	1806	938	1447	1805	824	1223	830	1356	1283	1441	1050	1239	1352	2303	2334	2043	1354	1139	703	1117	858	932	1548	2117	1027	2453	1479	1866	996	642	369	874	1263	2109	1419	1336	1422	1275	1538	896	1235	1235	1136	2567	625
3.41226	2733	2548	1182	987	1991	999	1608	1917	905	1289	826	1456	1400	1471	1160	1278	1341	2465	2427	2047	1453	1160	702	1148	858	953	1713	2242	1089	2653	1517	1908	991	646	380	781	1217	2271	1612	1531	1483	1371	1599	928	1336	1281	1229	2910	627
3.43238	2615	2493	1401	1167	2233	1162	1773	2102	958	1521	951	1562	1514	1673	1317	1424	1523	2764	2653	2180	1519	1298	797	1305	977	1061	2014	2642	1245	3017	1678	2266	1081	647	410	801	1164	2643	1805	1689	1690	1595	1901	1122	1522	1426	1326	3475	750
3.4525	2982	2868	1823	1564	2796	1394	2297	2695	1241	1824	1202	1975	1963	1984	1728	1696	1832	3495	3336	2605	1889	1424	921	1609	1172	1347	2365	3164	1561	3885	2095	2739	1235	904	466	895	1398	3325	2306	2209	2123	2027	2324	1304	1936	1797	1631	4477	1021
3.47263	3865	3640	2667	2172	4121	1879	3253	3865	1624	2591	1554	2771	2673	2860	2446	2485	2671	4814	4548	3716	2490	2074	1300	2328	1650	1749	3512	4686	2229	5746	2971	4112	1696	1213	643	1161	1760	4967	3202	3234	3011	2701	3211	1894	2737	2448	2193	6615	1280
3.49275	5872	5473	4302	3604	6990	3140	5332	6513	2709	4193	2455	4418	4593	4668	4074	4177	4175	7952	7399	6097	3913	3249	2203	3758	2613	2893	5982	7591	3810	9372	5005	6476	2461	1854	1007	1691	2741	7991	5267	5437	4945	4547	5318	3034	4492	3971	3583	11154	2170
3.51287	10137	9719	7766	6415	12849	5428	9808	11442	4698	7680	4476	7742	8274	8422	7208	7437	7344	14532	13137	10912	7122	5746	3775	6737	4592	5011	10659	13595	6589	17000	8920	12000	4431	3455	1672	3002	4776	14571	9392	10033	9135	8322	9691	5345	8018	7275	6456	20380	3781
3.53299	18327	17265	14143	11799	24111	10194	17900	21842	8773	14225	8286	14739	15428	15501	12891	13705	13845	26965	24518	20355	12924	10689	7066	12522	8549	9038	20162	26170	12136	32172	16208	22294	8107	6140	3145	5651	8582	27565	17684	18243	16964	15347	17904	10104	15289	13792	11926	38507	6968
3.55312	33458	31845	25142	21278	43228	18598	33111	39107	16089	26184	14984	26680	27765	28647	22327	24128	25384	49424	45289	36663	23720	19490	12799	23054	15436	16690	36595	47354	21807	57459	29521	40529	14848	11249	5627	9973	15618	50140	32217	32632	30630	28427	33005	18220	27610	24503	22007	69014	12690
3.57324	58215	55051	41949	36014	73032	32037	56100	67357	27075	44223	25900	46097	47009	48900	36490	40359	43263	85379	77674	62549	39947	33159	21272	39116	26079	28393	60497	79984	36873	96889	49497	69563	25429	18738	9424	16958	26610	85293	54985	54886	51949	48382	56504	31219	46281	42225	37486	115210	21023
3.59336	92319	88077	63958	55028	112813	50655	86807	104579	42508	70034	40729	72541	72432	76172	55629	61422	68289	134721	122927	97834	63199	52144	32895	60004	40536	44807	94366	124766	57890	150744	76985	106952	40188	28811	14311	26113	41459	132722	86800	83699	80705	75552	89191	49223	72952	66680	58871	176196	32381
3.61348	134256	127525	88603	76637	157799	72187	122485	148238	60653	99022	57593	103538	102021	108898	76199	85730	97292	192194	176380	139984	89856	73946	46061	84512	57943	63164	130639	175425	81430	211599	107466	151868	57668	40214	20303	37683	59197	186696	124067	116380	112867	107232	126390	69762	102858	94016	83505	246568	45818
3.6336	177685	167298	110002	96177	199796	92932	156509	189002	77415	128962	74706	133284	129546	138344	93744	107329	125433	248358	226918	178792	114991	95942	58096	108360	74500	81120	164488	223062	103579	266879	136527	192751	74648	50344	25481	47944	75925	238710	158437	147158	143720	138286	162790	90311	131212	120643	107388	308604	58028
3.65373	208355	196951	123898	108800	226372	107677	178774	217833	89231	147522	85819	154736	147933	158942	103976	120855	144524	287071	263141	205084	132615	111058	66586	124112	85683	93874	185651	254985	119144	303828	155464	220844	86166	57548	29305	54878	88752	272654	183088	164221	162637	158468	187121	104319	150502	137400	124407	346560	66806
3.67385	220964	208297	124313	110851	231278	111751	182980	223644	92382	152320	88904	160227	150950	164267	104177	122072	149566	298254	274522	210732	137984	114720	67512	127631	88410	96304	187772	260970	121440	310067	159348	226534	89983	58582	29690	56812	91521	280302	189116	166205	165841	163157	193398	107972	154678	142240	128929	350526	67257
3.69397	210078	197847	111930	100238	210486	103635	167836	205324	84728	141506	82709	149098	138789	151738	92774	109865	139325	277758	256316	196224	127172	106504	61527	117580	81612	89088	170777	238986	111863	282943	145389	208339	84502	53703	27372	52788	85871	257031	176109	149778	152590	151074	180820	100781	142977	131630	119753	316855	62135
3.71409	179284	168303	90474	80873	172272	86834	137186	170466	70529	117124	68445	124956	113459	125795	73572	88931	115424	231337	213335	162028	105865	88873	50268	97185	67084	73753	138234	197636	91864	231195	119608	171005	70807	43838	22217	43968	71430	211082	145661	121764	125011	124882	149133	83310	118245	108879	99536	255383	50769
3.73421	135781	128707	65306	59741	125447	65110	100965	125844	52542	87499	51399	93161	83514	93012	53232	64307	86773	171851	159748	120079	79076	66486	37013	72271	49958	55162	100884	144875	68180	168841	87419	125761	53500	32439	16480	32801	53297	155737	108719	88595	91612	92250	110765	62652	87523	80976	74474	185402	37268
3.75434	92915	87593	42405	38864	82711	43432	66896	83343	34945	58601	33999	62861	55428	61927	34230	41935	57548	115912	107333	79586	52463	44157	24338	47549	33182	36859	66113	95824	45382	111302	57557	83237	35979	21339	10839	21509	35728	102643	72918	57684	60379	61491	73822	41985	58136	53840	49718	120640	24494
3.77446	57319	53961	24981	23067	48748	26188	40183	49736	21297	35306	20557	37614	32852	37610	19661	24823	34751	69374	64239	47715	31245	26561	14336	28331	20031	22235	38260	57140	27196	65851	34514	50019	21802	12724	6689	13127	21724	61038	43724	33754	35783	37057	44678	25248	34708	32691	29735	70384	14722
3.79458	32042	30020	13521	12495	26682	14530	21966	27551	11635	19367	11471	20790	17804	20532	10701	13389	19130	38418	35527	26129	17462	14815	8028	15559	11001	12482	20828	31235	14803	35391	18483	26998	12052	6932	3604	7394	11902	33443	24148	18311	19453	20542	24418	13818	18793	17831	16637	38217	7931
3.8147	16998	16259	7267	6658	13888	7733	11478	14558	6199	10310	6015	10904	9471	10732	5674	7163	9993	20170	18636	13935	9447	7821	4152	8136	5988	6576	11211	16411	7823	18639	9881	14348	6449	3714	1920	3890	6410	17576	12582	9746	10193	10503	12896	7376	10044	9321	8841	20057	4241
3.83482	9703	9189	4295	4033	8342	4263	6714	8299	3545	5908	3459	6182	5571	6282	3769	4372	5730	11411	10610	7890	5423	4538	2589	4756	3432	3733	6749	9684	4632	11378	5794	8325	3751	2205	1207	2458	3812	10283	7232	6037	6173	6251	7450	4200	5767	5551	5031	12390	2643
3.85495	7315	7038	4062	3505	7307	3482	5794	6981	2882	4750	2874	5070	4906	5098	3575	3918	4739	9163	8246	6736	4464	3664	2317	4039	2920	3095	6080	8351	3854	9675	5103	7098	2916	1989	1052	1931	3096	8627	5975	5558	5369	5183	6063	3531	4961	4395	4096	11079	2237
3.87507	8094	7830	5187	4520	9188	4046	7189	8556	3447	5758	3399	5961	6069	6266	4522	5217	5669	10772	9934	8160	5239	4502	2823	4992	3455	3653	7651	10330	4687	12038	6377	8808	3495	2408	1257	2453	3740	10593	7032	6964	6748	6333	7452	4152	5811	5449	4820	14453	2850
3.89519	11666	10708	7548	6471	13227	5827	10023	12313	4943	8014	4756	8466	8742	9018	6559	7586	7964	15754	14445	11998	7735	6414	3950	7181	4964	5381	11069	15071	6806	17718	9170	12555	5119	3661	1850	3459	5459	15518	10048	9981	9638	9349	10607	5884	8356	7667	7016	20911	4119
3.91531	16662	15867	10726	9244	18686	8445	14279	17818	7158	11715	6977	12300	12607	12748	9308	10683	11791	22699	20491	17281	11100	9064	5750	10176	7134	7774	15941	21591	10084	25172	13162	18092	7526	5129	2572	4997	7780	22367	14730	14413	14058	13215	15500	8554	12186	11064	9956	29898	5942
3.93543	23109	21650	14269	12627	24909	11631	19973	24079	9693	16057	9504	16563	17003	17264	12129	14113	15772	30707	27975	22781	15114	12332	7657	13984	9699	10343	20909	28725	13338	33560	17740	24816	10244	6582	3488	6865	10405	30263	19910	19230	18747	17938	20951	11515	16527	15102	13724	39714	7684
3.95555	29277	27879	17642	15090	30830	14615	24345	29700	12175	19772	11774	20945	21051	21571	14563	17092	19792	39022	35428	29112	18661	15275	9379	17290	12202	12787	25705	36213	16673	41970	21858	30830	12722	8236	4331	8309	13376	37293	25017	23537	23677	22369	26326	14456	20668	18783	17155	48914	9587
3.97568	34142	32285	19269	17046	34882	16780	27741	33795	13800	22715	13336	23828	23699	24640	15891	19212	22542	44428	40321	32768	21354	17751	10615	19605	13821	15016	28997	40539	18775	46932	24642	34645	14770	9359	4905	9485	15251	42354	28299	26101	26364	25517	29751	16596	23122	21279	19378	54206	10937
3.9958	36031	34487	19400	17039	35759	17308	28063	34505	14320	23382	13941	24614	23959	25421	15941	19403	23455	46347	41890	33769	21943	18366	10512	19735	14201	15237	29075	41609	19425	47923	25073	35154	15497	9596	5061	9905	15828	43844	29403	26215	26541	26477	30760	17220	23583	21924	20234	54372	10948
4.01592	34642	32495	17830	15469	32565	16283	25952	31876	13344	21880	13070	23271	22293	23379	14233	17621	21868	42992	39224	31145	20803	17111	9832	18439	13011	14207	26616	38184	17868	43393	22927	32665	14334	8766	4667	9240	14998	39778	27288	24248	24598	24341	28523	15961	22435	20299	18752	49296	10194
4.03604	29800	28348	14380	12675	27045	13341	21647	26782	11160	18174	10790	19502	18237	19545	11551	14528	18275	36259	33321	26139	17354	14526	8057	15475	11160	12064	21969	31686	14931	36599	19100	27203	12365	7152	3865	7717	12694	33060	22971	19671	20439	20524	23976	13432	18474	16902	15999	40397	8459
4.05617	23392	21867	10571	9400	19855	10349	16397	20022	8543	13962	8281	15009	13564	14987	8588	10586	13901	27538	25657	19560	13121	11009	6123	11561	8303	9098	16219	24061	11282	26965	14283	20363	9338	5468	2960	5920	9726	24730	17299	14494	15530	15504	18269	9989	13705	13073	12078	29954	6226
4.07629	16275	15385	7007	6373	13532	7103	10912	13477	5823	9285	5754	10207	9239	10261	5584	7106	9596	18865	17508	13513	9201	7486	4162	7771	5791	6180	10981	16107	7527	18135	9476	13638	6558	3544	1934	3933	6602	16862	11891	9639	10202	10660	12322	7041	9485	9020	8223	19751	4275
4.09641	10266	9976	4213	3832	8225	4471	6612	8521	3504	5871	3634	6238	5594	6274	3349	4235	6092	11662	10727	8407	5506	4653	2525	4842	3467	3886	6579	9825	4542	11129	5803	8582	4010	2227	1216	2542	4122	10294	7285	5888	6263	6586	7846	4431	5765	5388	5013	11939	2545
4.11653	6141	5723	2303	2175	4699	2508	3611	4806	2098	3429	2021	3661	3126	3473	1941	2449	3358	6497	6139	4657	3160	2729	1432	2723	2012	2210	3629	5417	2643	6043	3307	4617	2347	1254	671	1465	2305	5792	4135	3190	3470	3745	4316	2425	3273	3071	2891	6519	1523
4.13665	3387	3176	1216	1103	2276	1354	2025	2328	1101	1780	1058	1876	1604	1752	925	1192	1722	3440	3041	2421	1724	1422	754	1411	1055	1202	1848	2788	1303	3100	1705	2403	1262	641	378	774	1261	2812	2135	1553	1748	1819	2305	1225	1632	1508	1448	3245	806
4.15677	1863	1657	569	504	1114	659	897	1109	540	899	561	906	773	888	509	656	856	1549	1620	1275	863	761	336	713	554	573	889	1385	674	1478	817	1157	625	341	219	413	690	1284	1021	841	884	964	1123	640	809	758	734	1534	403
4.1769	1063	1029	324	303	555	312	456	545	318	398	292	456	413	472	298	304	467	760	775	652	502	404	214	345	296	324	477	682	378	707	418	567	346	172	142	251	381	706	517	419	433	423	517	313	353	386	370	697	213
4.19702	707	642	180	187	281	199	247	300	204	267	166	257	223	263	188	188	260	404	431	375	304	237	118	226	179	232	296	382	192	401	255	296	227	125	98	174	228	365	278	215	259	248	312	192	211	233	242	401	131
4.21714	507	533	149	134	192	141	189	206	133	166	154	206	152	173	187	165	164	278	257	326	242	202	105	145	143	162	190	287	166	268	180	225	176	92	65	159	214	223	169	190	199	174	200	127	158	163	170	299	133
4.23726	515	542	123	123	169	114	168	178	112	153	107	158	168	184	159	175	158	230	238	261	198	176	87	138	120	149	170	235	128	232	215	186	144	80	79	158	158	192	137	147	154	156	170	101	130	127	117	237	106
4.25739	491	533	111	96	169	107	157	154	106	155	113	173	152	150	158	154	149	185	219	257	166	173	110	122	140	168	160	226	126	202	164	155	137	81	67	126	164	166	123	145	169	148	130	116	109	149	121	260	100
4.27751	506	449	106	90	148	96	129	139	103	141	120	162	124	143	175	162	175	199	213	228	205	139	81	148	126	127	162	184	128	191	178	171	137	95	68	158	161	191	128	140	143	140	131	96	102	135	136	224	96
4.29763	484	483	118	91	153	100	157	146	98	132	98	161	134	136	130	151	128	195	206	240	222	177	83	128	103	151	167	209	132	192	155	171	156	68	59	138	168	172	118	152	145	110	147	95	105	108	115	194	73
4.31775	516	548	103	90	159	87	137	147	106	127	93	150	137	168	165	153	144	217	199	258	219	160	90	100	112	128	132	188	108	224	169	143	114	74	82	138	152	183	116	128	152	145	135	100	104	110	124	190	98
4.33787	562	540	100	93	136	109	119	154	99	126	83	165	155	160	160	194	133	190	220	266	227	194	102	121	123	138	142	226	97	205	176	176	169	84	71	149	169	176	95	146	178	118	120	94	120	111	143	208	94
4.35799	607	595	127	134	128	132	132	169	99	128	106	154	169	158	184	222	155	221	240	329	246	187	96	112	153	167	164	195	134	217	203	169	154	105	85	159	213	203	119	121	164	109	142	87	108	120	137	205	95
4.37812	721	747	129	122	169	130	138	178	93	140	111	215	225	207	199	301	166	257	275	377	328	233	105	143	137	185	170	270	131	245	246	187	141	90	101	194	230	218	143	137	152	127	139	85	120	126	181	201	98
4.39824	900	857	153	120	161	131	118	188	106	163	120	241	246	225	255	371	175	278	347	501	399	282	120	152	151	199	198	309	157	284	287	222	188	124	95	260	314	247	147	144	162	137	155	104	124	162	171	234	94
4.41836	1130	1076	177	133	175	173	169	225	134	168	143	280	292	305	324	488	210	322	377	630	538	357	134	181	166	204	254	304	181	331	336	276	230	113	109	279	382	264	142	152	194	158	138	100	144	172	253	223	103
4.43848	1353	1381	199	127	188	172	197	259	160	179	166	319	328	332	374	622	262	404	520	771	594	418	162	220	187	298	254	386	170	360	366	314	278	137	158	357	471	276	164	160	210	121	150	119	152	192	250	240	121
4.45861	1632	1606	202	144	206	196	194	284	155	194	185	346	408	381	419	687	341	415	601	894	741	494	174	233	227	321	251	436	224	402	499	359	305	170	164	432	482	285	174	206	231	170	159	95	177	212	310	233	115
4.47873	1960	1890	220	140	191	208	186	290	191	223	206	423	468	426	418	757	298	404	608	955	778	545	184	249	237	342	291	457	215	402	503	402	325	182	133	439	576	312	171	197	218	144	160	118	198	220	349	253	146
4.49885	2147	2096	202	156	220	232	205	297	173	226	177	421	411	417	440	713	333	445	640	1044	862	558	185	223	287	348	261	434	240	439	493	410	313	170	181	456	578	252	189	199	218	136	173	99	179	231	348	236	129
4.51897	2299	2250	196	146	196	185	173	293	171	238	190	439	393	417	508	685	300	459	661	1011	886	606	193	244	260	403	265	422	235	424	519	361	349	172	145	426	589	240	169	202	206	157	177	87	179	262	347	236	141
4.53909	2540	2398	157	142	188	203	187	259	187	217	175	435	320	408	495	602	321	414	625	933	872	591	134	202	292	444	249	415	242	413	505	329	314	154	149	435	592	224	160	185	195	129	137	112	157	215	345	253	117
4.55922	2622	2699	157	119	203	202	169	249	189	213	181	417	299	351	564	570	320	353	620	1011	927	618	153	181	269	428	243	377	227	364	524	303	281	107	125	419	568	197	165	196	173	139	152	127	155	223	313	242	142
4.57934	3056	2921	150	129	201	164	198	219	213	235	184	464	275	368	584	511	308	397	619	963	938	540	132	180	289	461	236	387	243	368	540	272	278	111	136	421	515	196	160	196	148	125	143	94	119	250	287	220	127
4.59946	3196	3377	108	145	173	192	191	202	188	211	184	449	237	329	582	480	339	344	646	927	1012	645	135	138	299	529	226	353	227	340	546	244	299	118	116	417	535	160	149	197	147	118	145	92	150	236	306	211	127
4.61958	3434	3571	165	90	158	169	188	223	201	234	160	448	229	318	658	474	285	354	593	965	1015	594	122	150	322	491	228	373	230	343	574	212	280	99	90	420	568	179	131	191	156	113	150	81	159	220	266	201	154
4.6397	3585	3540	99	95	179	182	170	194	189	196	174	450	181	306	533	437	307	342	563	933	1030	606	106	149	294	483	183	360	218	316	532	209	290	95	100	376	501	184	143	155	141	103	127	70	138	203	293	220	138
4.65983	3334	3270	112	122	151	175	189	202	160	188	156	427	181	268	516	399	273	315	510	872	878	575	92	129	283	474	163	298	210	306	474	192	204	95	94	359	416	168	118	156	120	107	113	94	121	186	269	198	131
4.67995	2832	3020	103	87	148	164	152	191	171	201	163	368	173	237	451	313	248	264	467	776	785	529	89	133	237	448	183	291	201	271	419	157	220	71	72	334	389	143	143	138	124	110	116	75	126	166	204	198	140
4.70007	2359	2333	81	87	132	138	143	157	143	179	143	307	136	223	351	251	202	206	402	666	617	373	84	107	214	346	167	266	170	228	328	159	167	74	75	259	304	153	130	119	99	94	99	97	101	150	188	158	115
4.72019	1854	1792	74	94	125	148	131	144	110	138	107	249	147	194	297	229	169	204	330	502	464	316	66	106	176	297	163	230	148	212	258	143	149	80	68	245	285	140	115	121	101	97	99	73	96	149	147	171	93
4.74031	1385	1352	87	73	127	116	132	133	98	153	90	187	102	157	223	206	133	184	255	364	343	272	72	97	138	201	121	179	127	181	214	126	135	76	66	178	230	155	114	125	107	105	82	75	93	134	115	143	86
4.76044	987	1085	96	67	122	97	131	117	77	119	108	179	130	150	198	193	140	176	227	315	348	190	75	87	142	169	143	169	114	150	215	130	111	79	48	159	232	178	100	118	121	85	103	80	90	108	118	158	65
4.78056	871	861	92	82	106	105	107	109	99	109	98	171	133	135	186	220	122	156	197	294	268	180	71	88	125	139	113	193	99	164	162	119	112	64	61	153	194	159	102	116	127	93	98	75	78	85	113	124	83
4.80068	672	761	104	77	123	117	94	117	83	113	85	128	131	162	165	187	112	151	228	292	222	185	65	108	103	144	107	166	101	175	164	107	103	65	70	138	163	169	98	102	109	102	98	62	69	111	110	168	75
4.8208	669	711	81	98	98	78	125	133	99	113	93	153	141	168	159	223	130	184	215	286	245	184	83	74	116	158	122	182	111	161	164	137	122	61	61	163	156	173	92	120	105	97	119	67	98	107	123	154	71
4.84092	741	705	106	93	116	91	110	145	88	84	85	152	123	156	173	208	109	175	209	281	238	198	78	86	117	174	134	165	115	181	171	147	121	63	46	152	199	187	80	110	111	90	92	77	85	98	103	137	73
4.86104	750	682	107	72	113	122	113	146	91	121	76	165	130	166	189	232	127	184	235	314	296	205	78	116	123	163	111	178	100	162	172	137	130	94	64	148	194	176	85	96	111	85	96	81	81	105	117	151	81
4.88117	805	745	95	82	110	101	129	146	110	110	91	160	147	160	182	239	156	183	263	345	326	182	82	80	130	151	136	206	124	183	183	148	142	69	57	160	197	193	86	112	120	84	94	75	99	102	127	158	80
4.90129	847	779	86	86	118	99	122	130	77	132	101	159	145	163	195	262	135	194	263	320	282	213	71	102	124	183	125	189	117	165	207	178	146	67	59	168	210	167	109	104	111	96	105	84	83	116	125	153	85
4.92141	831	792	87	54	109	106	111	131	95	128	109	198	162	161	176	237	132	203	230	370	304	225	90	110	144	166	140	183	113	201	220	156	134	68	69	169	199	145	101	114	98	90	110	79	100	98	138	115	71
4.94153	805	812	106	71	97	102	115	123	96	123	85	171	156	169	170	228	143	167	243	365	297	193	86	79	124	169	142	210	115	205	201	144	115	65	48	176	199	154	118	97	118	96	108	79	80	95	138	149	78
4.96166	797	775	94	86	104	112	104	140	74	94	75	181	135	141	173	186	149	166	258	321	292	209	68	89	120	157	137	191	110	203	205	172	116	64	67	145	221	152	93	89	86	98	89	67	93	114	126	146	73
4.98178	779	788	81	70	103	98	112	122	73	92	104	131	114	144	146	187	128	158	240	301	286	187	71	94	133	138	102	188	100	147	160	132	125	56	59	129	205	137	79	91	105	86	100	60	99	73	102	125	68
5.0019	727	675	73	67	99	91	96	98	78	108	67	151	117	135	161	152	118	141	181	244	238	174	69	68	106	151	116	167	99	136	158	129	104	62	65	126	179	117	78	82	97	83	90	77	75	94	97	140	76
5.02202	708	680	64	61	83	92	95	141	85	85	69	137	120	106	135	148	106	146	198	266	221	165	62	79	95	129	101	153	100	149	161	116	95	60	61	133	163	131	77	102	99	81	65	49	63	93	91	162	54
5.04214	664	630	84	74	113	89	94	101	78	96	75	120	97	114	148	151	109	156	161	265	237	153	76	73	118	147	123	129	96	139	139	92	100	63	47	140	142	113	89	103	112	54	91	59	72	80	112	138	70
5.06227	656	614	76	58	99	72	89	104	71	70	75	127	82	116	128	121	95	133	151	254	213	156	68	64	78	118	115	155	96	151	153	110	95	58	43	100	141	104	78	109	71	81	81	67	73	77	102	123	63
5.08239	649	677	77	58	86	65	103	91	61	98	78	128	85	107	144	125	112	122	175	227	196	142	79	76	99	128	99	153	84	134	133	110	100	51	41	111	136	110	74	81	83	102	109	61	88	82	76	121	62
5.10251	640	653	75	60	91	91	77	96	69	97	81	117	95	103	149	131	110	127	171	235	205	151	61	74	68	143	115	144	94	151	120	99	96	67	50	108	148	121	90	92	96	84	104	55	69	98	83	113	70
5.12263	677	650	82	66	95	69	71	84	86	95	61	105	89	100	148	153	100	123	159	237	200	170	61	70	111	152	106	173	90	153	121	105	89	51	50	137	148	133	78	85	84	65	96	77	84	94	95	122	50
5.14275	728	644	72	90	100	75	76	83	86	73	84	111	78	117	145	148	114	132	187	255	249	153	56	81	96	112	113	127	110	146	144	89	93	51	43	132	135	132	70	93	103	66	94	66	85	90	91	141	65
5.16288	760	704	86	58	98	71	90	107	76	111	80	153	107	107	164	154	119	138	181	274	241	177	80	71	119	121	112	160	79	143	172	118	109	48	48	136	157	133	90	103	71	109	98	60	69	100	105	119	88
5.183	824	778	75	76	98	82	104	100	97	84	82	140	99	125	193	160	129	148	201	277	223	172	66	77	127	156	105	157	114	166	193	116	89	47	58	127	160	135	79	110	89	80	96	59	77	86	86	130	78
5.20312	831	855	92	85	102	79	116	111	94	99	98	156	100	138	198	162	126	179	194	315	282	181	87	84	119	178	117	180	122	157	166	113	113	57	60	157	212	134	84	115	103	73	101	66	97	100	137	157	88
5.22324	971	910	88	92	114	129	118	117	98	106	104	166	116	145	242	178	133	156	237	303	301	208	81	94	148	189	132	188	126	170	199	114	134	78	69	168	199	141	114	111	105	99	96	92	99	92	125	146	78
5.24336	1050	1049	120	100	125	124	130	133	95	151	124	190	133	158	236	204	159	195	250	325	341	232	102	109	139	198	157	186	130	178	224	124	147	89	81	172	214	126	100	116	137	117	94	71	113	131	136	175	125
5.26349	1096	1005	128	119	152	144	142	191	138	160	141	222	121	167	283	208	173	213	270	378	381	300	118	117	191	233	172	229	135	236	280	173	169	75	92	203	233	178	180	145	143	129	135	109	129	152	157	179	117
5.28361	1147	1175	154	134	197	129	173	207	180	209	154	273	169	201	318	249	214	240	297	429	458	296	126	145	194	265	190	243	190	228	267	203	182	118	114	239	245	216	163	192	154	148	179	109	165	179	192	216	142
5.30373	1229	1339	187	172	228	193	212	224	175	212	218	255	217	197	323	332	264	219	364	531	454	312	180	194	235	294	226	274	229	305	328	215	232	161	153	279	307	228	207	253	221	197	170	163	177	203	221	240	186
5.32385	1380	1369	260	251	275	243	233	266	265	253	231	328	246	307	414	355	265	319	410	528	501	354	209	235	287	353	298	314	289	332	344	245	259	207	155	326	350	287	218	253	228	217	266	215	230	275	284	313	242
5.34397	1439	1357	276	282	303	276	330	291	260	291	248	347	272	328	393	383	335	346	396	549	552	444	241	303	286	387	306	377	287	390	424	336	263	179	206	348	417	353	281	282	288	264	241	221	281	296	298	327	257
5.36409	1546	1342	312	304	319	311	322	333	299	312	312	397	341	326	475	440	407	414	452	627	558	427	274	271	362	416	383	445	323	396	435	371	348	257	219	361	424	374	312	314	307	296	296	281	285	329	317	365	298
5.38422	1450	1441	310	298	330	320	344	386	296	351	292	395	373	399	463	433	375	421	467	594	566	437	293	334	361	427	352	472	334	421	427	373	335	258	261	401	443	430	325	342	376	327	311	311	336	363	338	361	299
5.40434	1506	1319	290	262	319	361	351	337	302	303	307	388	305	368	388	387	364	418	500	559	568	430	307	327	370	394	337	424	358	391	423	376	358	242	232	351	497	407	314	322	336	324	300	282	301	350	356	371	302
5.42446	1360	1355	245	250	282	311	311	299	288	302	261	323	305	329	393	364	340	391	485	562	510	393	255	304	309	386	320	416	321	378	424	317	325	234	202	328	406	365	292	306	292	262	270	246	332	314	331	311	252
5.44458	1264	1292	239	212	271	256	253	278	251	256	236	321	237	287	358	334	304	325	406	565	491	368	207	240	256	313	248	341	287	317	343	268	290	201	171	335	370	288	254	230	267	233	255	229	244	218	292	298	214
5.46471	1241	1194	184	176	216	188	225	214	181	224	209	291	208	245	288	265	237	236	305	480	402	317	189	188	251	290	215	259	258	274	305	259	254	160	144	288	324	272	201	218	240	193	196	163	209	214	226	263	164
5.48483	1110	1104	139	146	171	174	150	181	161	189	174	246	188	239	251	233	199	249	301	383	360	305	147	125	177	269	203	257	183	227	260	184	189	101	119	233	243	216	162	159	159	144	179	145	167	169	203	180	155
5.50495	1027	1063	105	106	118	137	123	139	146	148	139	199	135	134	230	194	165	195	259	340	351	261	99	110	135	208	139	184	139	224	236	149	154	100	84	177	234	156	125	142	122	115	125	102	124	162	152	176	113
5.52507	940	945	90	97	150	113	113	147	119	133	118	188	113	143	185	169	134	171	208	281	311	217	67	94	108	199	133	177	118	169	203	119	116	70	64	155	202	154	101	119	115	106	118	86	89	104	137	159	82
5.54519	912	932	69	80	102	99	94	112	92	116	75	147	102	132	149	159	120	155	209	303	306	184	56	89	113	199	111	133	126	167	165	104	104	43	56	162	167	121	81	93	104	76	118	77	79	103	113	131	79
5.56532	922	843	63	69	103	90	69	106	92	110	79	155	77	108	159	145	109	122	205	262	264	195	65	72	124	144	85	156	91	156	157	97	120	56	58	112	168	92	81	95	99	81	112	55	92	94	102	144	52
5.58544	819	900	67	66	100	87	84	104	79	122	74	143	78	104	164	147	105	130	197	272	274	176	55	63	94	155	91	139	87	140	166	97	106	57	44	155	182	124	74	93	83	63	86	55	72	83	93	115	74
5.60556	805	851	64	57	69	98	94	114	88	109	82	138	86	105	163	121	101	138	183	254	225	168	53	81	111	143	93	129	96	155	165	128	95	39	39	116	170	114	77	107	82	66	80	66	71	84	91	139	65
5.62568	822	821	74	66	80	72	88	121	98	116	78	128	81	101	177	132	106	130	188	247	246	191	59	67	108	145	118	146	67	161	158	113	95	52	47	131	147	106	92	89	89	80	76	48	90	91	84	130	68
5.6458	825	806	82	66	81	85	98	121	83	128	119	123	106	121	176	152	101	142	193	270	218	160	71	84	78	151	82	149	98	153	155	98	94	39	42	125	159	126	72	68	96	72	81	60	73	100	99	152	62
5.66593	775	798	57	72	102	90	103	114	110	172	110	139	92	117	142	160	113	117	206	274	249	174	55	97	92	150	133	143	99	140	155	104	107	58	59	138	172	104	93	87	84	85	84	53	77	89	95	137	72
5.68605	877	874	62	65	94	103	92	111	130	219	150	150	96	121	181	144	100	153	171	266	262	174	58	89	122	132	112	157	112	180	172	99	101	46	53	159	168	101	86	79	78	79	79	59	87	110	115	145	59
5.70617	880	872	93	61	115	112	90	125	200	315	229	146	125	136	186	167	111	165	224	316	285	179	80	75	118	144	150	151	103	195	208	148	118	74	74	121	168	126	92	112	105	88	119	82	81	118	144	132	87
5.72629	998	987	103	83	139	112	107	165	289	551	363	158	142	160	204	212	122	218	256	349	311	202	101	101	140	158	198	181	120	248	210	145	129	89	60	146	219	132	117	96	121	114	110	81	90	113	146	164	80
5.74641	1199	1177	120	111	124	150	153	216	398	822	508	242	153	197	241	234	195	233	289	404	355	226	117	115	143	205	283	232	127	336	229	216	180	109	90	203	237	197	142	141	156	122	137	112	139	168	255	210	106
5.76654	1489	1392	166	125	173	208	172	286	604	1307	856	282	240	220	248	307	217	281	352	556	403	267	122	150	185	241	383	268	148	455	306	259	177	111	127	218	301	226	164	173	224	137	138	131	176	190	315	261	159
5.78666	1832	1735	197	162	224	243	227	402	837	2007	1307	350	275	285	339	411	234	374	503	687	489	326	202	195	231	291	495	377	229	545	361	336	253	154	134	295	386	271	223	211	282	168	198	166	186	286	478	305	173
5.80678	2379	2129	271	208	269	328	277	485	1120	2624	1705	445	391	377	392	536	298	515	586	833	612	404	226	232	249	344	605	476	257	777	442	462	325	168	178	300	453	323	266	294	357	246	217	220	230	309	598	420	228
5.8269	2842	2465	313	248	339	404	305	653	1449	3399	2162	511	434	462	446	608	365	628	771	1027	672	477	259	242	331	403	830	573	302	920	552	571	348	215	233	376	495	360	311	299	397	286	259	277	314	400	757	436	254
5.84702	3276	2923	395	287	399	483	400	762	1702	4049	2546	669	514	533	505	649	473	732	847	1166	812	498	273	339	344	503	906	514	364	1086	532	625	416	270	271	394	624	477	383	370	481	305	329	329	384	475	867	499	304
5.86714	3607	3167	385	283	420	469	435	806	1827	4375	2760	661	593	590	527	701	453	764	905	1190	865	585	310	338	383	470	924	647	362	1133	659	742	499	255	243	476	686	495	368	318	515	364	351	339	337	461	938	587	325
5.88727	3783	3314	405	322	376	516	450	750	1845	4417	2764	725	579	537	510	671	509	763	953	1228	922	608	350	344	419	506	921	659	364	1190	602	724	498	267	243	466	670	496	405	399	501	356	360	372	362	516	945	543	336
5.90739	3657	3217	373	320	361	497	401	774	1743	3980	2534	657	538	539	478	628	440	727	958	1197	929	602	303	320	416	493	867	608	368	1076	631	657	466	251	269	441	705	499	367	339	493	337	373	309	326	498	916	484	330
5.92751	3462	3143	310	243	357	420	340	646	1433	3312	2195	613	472	473	448	604	448	667	809	1105	888	522	262	288	337	456	698	561	319	950	540	560	466	226	201	417	609	437	357	308	407	294	304	289	272	436	836	442	315
5.94763	3083	2850	254	237	332	376	294	512	1146	2612	1675	532	402	429	452	459	359	541	724	1003	792	506	229	271	291	434	605	509	300	700	468	465	380	196	186	395	518	319	286	278	369	270	249	239	279	378	662	348	252
5.96776	2788	2531	182	187	261	275	257	439	883	1939	1260	504	288	383	430	419	336	443	648	802	651	436	182	182	285	392	468	424	255	617	443	407	345	181	147	345	490	284	244	208	295	231	217	197	224	309	501	325	185
5.98788	2438	2346	181	138	194	239	209	305	618	1221	854	410	246	324	413	371	264	361	497	788	655	458	133	156	262	357	349	328	237	467	399	313	258	140	151	336	447	251	200	198	199	169	185	170	177	265	392	244	158
6.008	2404	2375	130	120	194	201	187	246	389	856	512	357	213	266	425	326	259	323	495	715	613	397	104	129	242	320	250	318	193	346	376	251	243	109	115	285	376	198	145	160	180	143	147	131	158	206	319	209	132
6.02812	2292	2294	103	99	151	160	185	202	290	532	348	328	168	241	477	307	223	263	420	652	677	407	80	123	233	365	215	266	190	300	365	198	189	87	86	287	333	161	109	160	147	97	126	98	114	193	236	175	111
6.04824	2449	2476	113	121	149	146	150	182	220	366	280	335	180	239	503	358	232	237	416	722	671	454	105	109	238	414	176	279	174	292	426	195	223	98	94	325	344	144	130	143	132	98	116	85	125	162	208	189	116
6.06837	2680	2706	105	112	140	166	145	188	184	247	203	349	176	265	703	416	239	291	440	731	807	491	89	91	255	403	218	303	207	298	467	166	219	82	104	318	386	135	120	143	108	82	118	74	120	176	215	186	157
6.08849	3089	3126	136	112	157	161	171	213	182	271	196	431	175	286	896	509	291	291	572	922	957	529	92	94	282	512	233	326	258	319	548	185	219	111	96	385	474	146	115	213	123	99	124	105	147	217	236	228	142
6.10861	3760	3942	150	131	197	213	241	224	219	253	234	509	204	342	1207	639	338	324	658	1234	1252	723	113	123	375	604	283	419	294	382	737	215	259	117	112	473	573	178	140	197	120	107	103	101	166	236	301	244	160
6.12873	5102	5095	195	161	226	239	262	300	294	340	254	671	276	473	1805	938	443	442	879	1546	1686	1011	142	168	472	901	357	546	351	572	1025	292	345	172	145	654	759	221	168	277	123	130	123	105	173	346	398	309	226
6.14885	7603	7760	237	232	348	380	438	383	385	474	338	1089	385	718	2757	1464	643	562	1253	2456	2518	1538	170	208	742	1445	531	802	546	810	1520	391	507	181	251	1016	1102	241	231	452	186	159	171	119	275	466	570	407	348
6.16898	12732	13355	365	326	465	580	609	659	634	749	582	1703	559	1152	4284	2341	1098	956	2224	4362	4325	2479	254	289	1289	2237	862	1273	891	1220	2564	608	816	294	354	1654	1861	352	312	648	214	203	214	170	408	773	919	631	526
6.1891	22684	23036	578	480	746	968	1042	1068	1092	1278	995	2943	968	1988	7180	3840	1779	1638	3798	7706	7697	4379	341	448	2120	3885	1223	2229	1451	2224	4600	1007	1381	499	592	2818	3112	532	490	1123	317	240	323	242	642	1250	1511	969	836
6.20922	41499	42825	901	771	1311	1649	1824	1710	1763	2262	1684	5300	1619	3379	12294	6741	3274	2748	6657	13337	13852	7681	528	764	3760	7056	2139	3649	2435	3688	7684	1712	2281	757	991	5014	5492	874	789	1755	474	332	467	356	985	2145	2643	1532	1451
6.22934	74455	76788	1473	1294	2208	2749	3085	3009	3228	3863	2773	9083	2706	5631	20256	11281	5586	4818	11812	22809	23715	13895	915	1083	6319	12158	3414	6268	4368	6274	13152	2763	4063	1239	1657	8581	9542	1389	1248	2891	711	524	751	536	1645	3649	4704	2549	2372
6.24946	128310	132453	2094	2037	3382	4545	4855	5021	5208	6391	4795	15522	4301	9635	32520	18019	9234	8007	19689	38091	39605	22722	1385	1781	10586	20316	5714	10393	7166	10094	21766	4527	6806	1964	2753	14324	16061	2369	2157	4640	1133	770	1086	845	2895	6169	7800	4069	3878
6.26959	209562	214868	3313	3042	5385	7335	7610	7524	8269	10098	7380	24303	6833	15113	48598	27574	14535	12723	31607	60484	62926	36029	2077	2808	16573	31611	8538	15857	10963	15432	33774	6843	10670	3059	4174	22800	25913	3529	3320	7094	1716	1174	1732	1179	4429	9454	12201	6032	5938
6.28971	318420	326980	4699	4325	7723	10835	11077	11147	11954	15142	10820	36922	9526	22013	69063	39908	21805	18931	47567	88725	93103	53650	3144	4146	24701	47014	12189	23389	15840	22524	49255	10315	16168	4282	6069	33388	38243	5185	4752	10197	2400	1717	2458	1811	6291	14111	18019	8519	8555
6.30983	450709	462661	6098	5761	10411	14998	14881	15119	16483	20608	14833	50497	12980	30456	89910	53672	29770	25999	65878	121956	128334	74395	4102	5542	33808	64729	16529	31604	21785	30642	66563	14098	22403	5848	8114	46519	53113	7083	6535	13474	3195	2238	3356	2430	8510	19347	25053	11701	11773
6.32995	593111	607625	7515	7172	13048	19287	18835	19466	21364	26210	19238	65401	16436	38707	110420	65654	38596	33013	84434	154333	163628	96275	5026	6921	42281	82356	20090	39630	27749	38618	83845	17652	28989	7263	10477	58853	68041	8783	8519	16291	3939	2945	4351	3072	11044	24704	31451	14274	14788
6.35007	719733	736885	8408	8329	15034	22657	21904	22333	24827	31005	22629	77240	18846	45587	123556	75103	45552	39667	100406	181335	193389	113443	5872	7995	49895	96593	23444	46547	31868	44456	96817	20924	34277	8351	11718	69261	80975	10099	9724	18702	4473	3360	5003	3652	12764	29046	37646	16095	16838
6.37019	805582	823744	8952	8619	15980	25050	23750	24316	26756	33702	24459	84841	20663	49659	129054	79022	49140	43061	110206	197908	210716	124093	6261	8709	54070	105282	25004	50104	34658	47385	104662	21989	38110	9154	12763	75316	88330	11045	11087	19916	4982	3614	5325	3957	14037	31503	41093	17288	18412
6.39032	831572	850092	8611	8386	15481	25064	23460	24407	27400	34064	24850	85811	20137	49557	123623	77145	49415	42842	110930	197696	210824	124836	6285	8566	54530	104937	24321	49119	34469	47043	102724	22469	38590	8783	12543	75591	89292	10927	10845	19327	4676	3444	5530	4151	13994	31335	41383	16645	18046
6.41044	790030	807437	7746	7584	14367	23595	21498	22125	25383	31728	22849	79357	18280	45775	108851	68528	45928	40418	102977	181963	195651	115843	5691	7879	49919	97515	22117	44853	31718	42866	93531	20399	36118	8148	11362	69779	82668	9837	9955	17419	4174	3330	5101	3687	12802	29131	38037	15112	16547
6.43056	689426	706123	6445	6311	11857	20220	17860	18843	21502	27239	19706	67341	15265	38574	88277	56524	38981	34473	88348	153809	166275	99203	4676	6755	42710	82705	18151	37858	26917	35266	78298	16879	30993	6868	9564	59365	70864	8392	8599	14457	3675	2867	4236	3203	10821	24580	32788	12414	13881
6.45068	555580	567000	4814	4836	9041	15874	13982	14730	16795	21513	15674	53726	11840	30159	65586	43011	30678	26861	69604	119827	130065	78051	3762	5071	32778	64858	13926	29020	20786	27160	60388	13158	24820	5139	7402	46690	55728	6369	6798	11022	2855	2247	3415	2530	8579	19381	25977	9361	10794
6.47081	413096	420066	3399	3479	6473	11674	10033	10587	12123	15798	11487	39112	8492	21941	45166	30129	22402	19702	50356	86349	93938	56511	2468	3740	23638	46834	9695	20688	14688	19494	42918	9453	18006	3733	5186	33842	40802	4655	4858	7755	2005	1645	2525	1790	6046	13740	18602	6429	7623
6.49093	281471	287256	2289	2250	4260	7625	6602	6951	8312	10683	7728	26221	5644	14539	28808	19688	14941	12932	33740	57083	61935	37818	1714	2500	15770	31195	6443	13781	9660	12522	28256	6252	12218	2465	3472	22489	27158	3055	3264	4985	1424	1088	1686	1254	4111	9331	12734	4383	4968
6.51105	177846	181168	1372	1342	2513	4806	4154	4308	5313	6777	4944	15993	3598	8950	17191	11517	9303	8147	20998	34599	38278	23198	1080	1599	9645	19034	3866	8418	5981	7777	17039	3776	7610	1538	2179	13727	16738	1982	2042	2947	818	708	1115	826	2488	5891	7714	2666	2977
6.53117	103421	104988	760	819	1537	2764	2300	2398	2948	3939	2880	9317	2004	5191	9229	6265	5202	4896	11983	19661	21616	13177	634	960	5461	10661	2303	4724	3365	4377	9591	2330	4364	887	1220	7725	9635	1157	1201	1637	529	453	660	494	1441	3281	4426	1520	1755
6.55129	56194	56935	433	449	840	1451	1228	1349	1698	2249	1658	5022	1142	2732	4639	3247	2890	2573	6479	10445	11600	7097	348	516	2968	5605	1275	2485	1809	2276	5097	1181	2348	496	634	4194	5156	657	689	895	342	267	395	280	785	1676	2522	867	908
6.57142	28701	28905	271	264	445	734	659	776	876	1230	834	2572	595	1407	2350	1749	1559	1388	3308	5354	5822	3577	229	291	1527	2915	721	1306	912	1222	2504	683	1296	274	346	2089	2669	404	408	553	244	186	243	189	444	891	1278	484	466
6.59154	14044	14204	168	156	246	452	360	388	487	676	483	1345	362	735	1212	868	764	731	1708	2687	2907	1810	124	202	786	1509	360	715	515	720	1225	405	645	150	208	1143	1398	263	224	288	166	159	176	132	237	487	648	310	250
6.61166	7177	7295	112	105	200	246	246	290	303	406	283	724	204	445	772	558	422	450	958	1455	1496	921	109	135	421	789	279	444	314	419	753	255	363	120	136	582	697	170	166	218	128	126	152	119	141	290	393	216	162
6.63178	4171	4141	97	95	156	186	191	235	202	275	193	470	196	304	498	389	286	343	625	878	891	618	79	119	285	512	205	352	218	322	486	199	288	90	102	368	451	186	134	163	126	126	123	91	114	188	308	191	124
6.6519	2906	2934	95	103	158	162	138	173	155	207	159	392	136	240	456	305	274	302	447	721	767	418	73	113	236	408	202	277	215	281	419	168	199	83	73	321	401	138	118	133	107	107	135	78	113	171	228	168	105
6.67203	2373	2418	90	90	136	140	159	183	141	184	149	329	153	218	419	304	224	267	414	613	639	386	74	115	196	372	174	265	186	246	409	155	170	69	88	257	321	146	103	155	115	94	118	71	125	163	193	173	103
6.69215	2297	2281	84	83	147	136	175	164	155	188	142	387	143	210	444	282	231	239	462	639	657	409	78	105	219	364	170	275	197	250	356	178	174	86	78	285	310	140	115	140	124	113	110	78	117	159	187	174	102
6.71227	2295	2346	89	109	173	141	158	175	154	181	130	330	127	231	492	308	242	266	435	704	627	396	85	100	224	408	198	292	173	276	382	154	185	64	87	253	342	143	121	108	105	110	115	81	105	135	184	186	107
6.73239	2350	2327	114	101	167	144	176	197	132	158	134	299	165	236	567	389	258	262	497	728	762	405	90	135	241	423	194	300	200	267	402	169	211	86	95	316	326	156	117	139	113	95	97	70	129	180	195	185	140
6.75251	2551	2606	92	110	189	143	196	210	164	201	148	379	144	287	614	434	242	306	514	808	787	441	90	115	262	449	236	314	205	285	458	167	211	94	106	337	357	162	132	174	128	104	132	79	116	179	220	195	121
6.77264	2949	3016	101	100	170	157	209	217	157	198	157	445	184	303	753	436	310	328	602	855	885	537	89	133	327	520	261	349	226	324	515	197	229	88	89	378	396	170	140	170	133	114	119	97	113	204	208	256	122
6.79276	3472	3469	146	131	197	218	224	222	196	228	169	518	195	336	931	568	322	345	643	1038	1089	657	101	126	338	566	269	404	282	392	620	218	238	99	115	416	464	169	137	201	119	120	159	87	137	230	258	243	174
6.81288	4164	4397	145	127	275	232	243	291	242	333	197	675	250	447	1237	667	410	424	813	1358	1349	802	108	153	416	730	366	499	304	458	795	265	313	119	128	581	648	189	155	294	155	118	143	106	193	316	342	278	185
6.833	5575	5855	184	200	276	334	353	346	308	395	283	885	310	610	1630	945	546	546	1070	1806	1829	1099	132	163	553	1040	448	610	400	597	1046	299	387	139	171	741	779	220	186	315	160	151	181	118	185	314	399	303	229
6.85312	8016	8259	241	233	371	375	458	435	415	527	371	1220	395	754	2437	1320	758	702	1506	2595	2584	1455	154	203	796	1454	560	854	566	787	1501	412	522	188	205	965	1065	275	236	401	192	163	185	149	255	493	518	416	324
6.87324	11952	12085	307	318	493	586	662	621	613	749	510	1717	532	1142	3589	1928	1029	1010	2352	3683	3904	2209	221	283	1099	2085	768	1220	797	1036	2210	550	745	250	307	1390	1577	340	280	538	215	186	233	142	340	657	796	496	437
6.89337	18064	18447	411	424	697	838	923	864	815	1048	787	2714	756	1693	5163	2872	1641	1537	3478	5514	5733	3318	271	364	1579	3130	1072	1608	1180	1568	3341	733	1041	321	427	2105	2522	427	439	749	286	240	277	197	484	926	1154	696	649
6.91349	27288	28218	601	515	1002	1213	1311	1212	1326	1603	1090	3942	1028	2429	7417	4054	2344	2211	4919	8160	8609	4959	352	489	2443	4755	1536	2365	1725	2207	4677	1062	1520	463	632	3104	3432	538	548	1027	352	273	353	274	628	1338	1677	976	935
6.93361	39970	41200	827	730	1308	1739	1871	1718	1802	2238	1491	5519	1436	3316	10491	5803	3403	3129	7219	11887	12057	7010	454	681	3361	6583	2163	3328	2388	2973	6712	1478	2199	614	830	4404	5130	800	761	1411	407	355	523	329	938	1914	2350	1315	1205
6.95373	55687	56802	1017	999	1734	2339	2486	2269	2433	3021	2012	7579	1938	4852	13390	7699	4438	4255	10024	16114	16692	9465	595	852	4499	8866	2777	4474	3305	4242	8894	1804	3048	871	1135	5989	6883	1039	963	1845	539	390	606	394	1172	2636	3221	1717	1651
6.97386	73638	75869	1224	1221	2156	2907	3081	2920	3233	3779	2687	10290	2488	6075	16454	9411	5837	5335	12657	20240	21284	12371	747	1141	5693	11576	3489	5758	4101	5091	11384	2423	3805	1035	1371	7847	8777	1359	1156	2329	633	490	726	521	1638	3324	4062	2077	1987
6.99398	90871	93901	1367	1457	2593	3591	3782	3376	3932	4541	3344	12037	2878	7240	19030	11240	7048	6573	15725	24582	25994	14848	922	1293	7049	13957	4115	6688	4919	5989	13362	2840	4642	1172	1680	9268	10563	1491	1451	2577	776	643	873	605	1757	4019	5037	2283	2280
7.0141	105885	108206	1519	1673	2828	4041	4175	3773	4197	5221	3664	13569	3074	8123	20293	12334	7779	7347	17614	27655	29099	16881	919	1487	7845	15779	4426	7473	5488	6837	14860	3202	5196	1329	1813	10618	12056	1616	1576	2913	818	649	935	688	1945	4520	5837	2617	2632
7.03422	113670	116076	1599	1590	2871	4291	4283	3981	4503	5365	3741	14509	3329	8435	20749	12222	8287	7672	18556	28640	30371	17442	1039	1507	8044	16281	4586	7868	5717	6871	15292	3155	5484	1288	1894	11065	12749	1764	1733	2872	812	676	1040	719	2065	4616	5906	2600	2656
7.05434	113587	115959	1511	1506	2757	4078	4067	4035	4259	5276	3648	13969	3150	8102	18836	11511	8088	7459	18096	27629	29641	17337	972	1459	7959	16020	4338	7529	5576	6543	14713	3118	5466	1236	1708	10702	12455	1639	1648	2696	776	699	983	688	2051	4602	5676	2507	2704
7.07447	106031	107243	1293	1275	2504	3763	3521	3550	3997	4841	3296	12795	2674	7382	16205	10196	7359	6913	16569	25004	26712	15924	910	1330	7085	14427	3917	6835	4821	5923	12959	2817	5063	1113	1645	9616	11185	1470	1451	2583	764	685	918	579	1755	4084	5222	2211	2277
7.09459	90216	91693	1068	1133	2039	3000	3099	2874	3207	4021	2794	10689	2400	6236	12792	8198	6232	5806	14023	20449	22245	13331	735	1073	5919	11930	3232	5384	4046	4873	10783	2370	4196	1016	1313	8056	9596	1273	1287	2035	683	574	760	504	1494	3453	4419	1824	1978
7.11471	72134	73796	851	875	1643	2546	2345	2270	2576	3063	2188	8159	1823	4859	9841	6260	4903	4554	10920	15745	17366	10375	552	877	4661	9314	2373	4178	3252	3762	8173	1879	3423	778	1036	6316	7589	1005	1010	1561	504	447	658	447	1210	2706	3514	1452	1446
7.13483	53293	54238	588	639	1234	1831	1638	1696	1753	2278	1604	5966	1268	3528	6485	4353	3453	3416	7847	11548	12254	7383	450	636	3269	6750	1795	3199	2308	2676	5791	1315	2452	562	763	4424	5613	807	863	1171	434	434	538	344	916	1962	2518	1067	1083
7.15495	36595	37023	406	509	918	1291	1164	1172	1330	1633	1123	4135	978	2405	4328	2931	2426	2308	5378	7598	8188	5152	319	450	2249	4494	1221	2096	1573	1879	3823	934	1756	425	526	3145	3729	620	561	847	347	311	431	287	638	1359	1789	852	779
7.17508	23453	23746	329	319	609	909	791	838	820	1061	804	2554	696	1553	2520	1817	1580	1558	3493	4831	5262	3159	253	360	1417	2889	816	1435	992	1295	2473	716	1126	312	356	1911	2454	463	412	529	327	285	351	234	467	839	1118	659	508
7.1952	13848	14084	258	262	449	544	567	575	571	709	505	1630	475	962	1435	1073	958	1076	2136	2947	3084	1934	208	260	866	1707	578	989	705	860	1477	543	810	234	236	1130	1515	409	341	389	258	256	304	188	292	603	712	520	335
7.21532	7710	7874	207	211	387	372	386	398	383	443	310	966	332	620	819	658	607	686	1316	1685	1778	1124	168	222	561	1006	447	679	451	651	831	404	535	164	178	741	932	382	276	307	233	232	297	177	257	395	491	526	252
7.23544	4243	4222	199	197	343	274	310	317	251	325	235	571	310	400	490	448	421	631	883	1026	1008	713	151	200	363	564	356	542	294	552	554	328	354	141	127	480	581	365	294	284	274	256	301	172	242	304	321	533	197
7.25556	2228	2306	194	223	371	249	290	361	223	279	191	404	298	341	351	381	354	559	629	729	583	470	169	210	280	410	356	538	274	586	414	375	265	136	134	347	403	435	285	282	321	272	332	189	228	289	245	612	177
7.27569	1339	1332	266	216	388	218	337	396	198	280	198	379	315	300	283	312	310	562	618	588	465	309	166	252	230	284	397	594	285	614	385	394	300	153	139	254	375	467	307	323	293	290	364	192	240	267	221	692	202
7.29581	1003	865	315	268	489	221	342	467	224	305	212	371	347	360	290	372	327	655	593	580	458	313	183	270	251	296	423	656	292	680	354	432	275	186	157	248	323	584	369	387	365	378	431	233	273	260	283	833	216
7.31593	800	804	332	286	563	299	433	570	272	377	249	432	386	400	359	415	380	747	698	649	428	314	262	306	284	368	528	717	347	830	404	588	345	193	183	307	342	642	450	443	496	434	456	294	330	342	308	976	252
7.33605	933	864	403	368	607	313	504	625	295	410	276	442	465	466	400	483	438	913	766	651	479	390	244	377	358	415	605	869	396	926	480	623	390	280	236	314	439	771	452	456	526	537	486	382	423	364	371	1236	293
7.35617	943	877	461	428	695	426	598	722	353	484	373	498	527	569	480	502	500	972	916	770	514	427	350	465	405	436	646	955	449	1071	569	687	417	324	265	434	477	916	570	571	601	602	633	402	467	469	394	1271	355
7.3763	1088	999	567	533	842	413	650	781	434	537	402	571	617	626	512	629	609	1043	967	893	604	476	441	499	489	486	687	1019	551	1104	579	810	528	356	326	458	572	917	649	606	670	690	671	455	581	535	517	1271	441
7.39642	1158	1023	570	550	815	540	669	836	489	626	466	647	651	667	601	685	616	1140	1027	897	672	564	503	565	536	572	744	1105	583	1122	695	812	584	429	412	545	650	1012	688	670	738	727	743	520	623	607	587	1322	501
7.41654	1152	1139	673	597	891	673	734	855	535	638	550	706	698	712	606	697	671	1070	1018	879	732	650	524	654	579	661	804	1065	627	1075	688	824	617	481	465	589	727	989	744	720	773	739	773	563	635	641	679	1241	536
7.43666	1192	1166	602	651	858	645	756	893	607	706	603	701	733	715	682	693	714	1155	1025	979	777	702	538	703	594	680	805	1093	674	1120	798	902	705	470	447	676	733	987	749	724	743	750	804	632	658	680	692	1204	565
7.45678	1161	1065	619	626	818	649	733	784	587	689	560	733	726	716	668	706	744	1066	1001	888	762	625	547	647	613	691	820	985	669	996	740	799	722	519	465	703	794	890	715	692	757	736	819	668	700	671	711	1069	597
7.47691	1167	1055	587	563	788	640	691	768	561	619	584	674	679	647	589	705	663	1007	902	842	716	604	555	611	566	611	782	970	605	932	710	810	687	443	451	608	736	806	705	650	698	725	737	603	625	618	670	988	518
7.49703	982	906	542	482	654	538	623	715	497	563	502	663	616	592	546	598	608	857	840	762	660	604	478	563	603	628	677	765	585	763	629	654	634	408	407	597	641	774	627	588	674	644	671	590	592	551	559	840	504
7.51715	907	894	462	432	634	525	476	604	495	525	482	548	579	523	467	513	493	765	768	687	597	520	436	482	468	581	625	706	505	680	555	594	569	361	345	562	625	671	554	523	619	614	546	471	521	512	555	739	452
7.53727	804	783	388	357	515	405	451	524	383	426	384	450	453	443	372	424	465	722	607	639	527	446	348	435	438	422	553	627	463	636	508	574	484	328	317	461	590	588	487	456	485	525	554	468	420	395	411	661	369
7.55739	703	628	374	335	483	359	398	437	329	348	316	368	397	386	319	384	434	627	560	548	475	368	289	381	374	405	477	607	399	554	418	456	414	270	237	398	470	502	454	425	460	472	470	357	357	383	368	599	326
7.57752	625	550	284	266	380	307	400	413	263	368	289	346	368	355	276	374	395	575	513	470	393	341	224	294	298	321	461	557	331	560	369	419	387	247	197	338	411	453	383	348	399	380	450	307	311	339	331	590	254
7.59764	530	508	271	248	420	249	345	375	236	271	251	340	355	314	228	317	371	484	502	482	373	305	236	269	277	312	406	536	244	470	356	418	318	196	171	288	362	427	350	412	372	346	417	259	313	268	276	564	255
7.61776	454	456	289	238	410	245	313	412	191	247	214	323	308	307	250	332	337	496	496	459	338	248	212	247	284	290	436	543	295	533	340	372	322	175	173	260	347	463	322	363	402	393	412	233	255	257	251	572	201
7.63788	497	521	258	184	422	214	273	380	174	269	191	304	332	298	270	340	343	541	504	479	361	274	231	254	264	287	450	556	286	476	323	397	311	193	150	287	365	440	308	351	415	369	436	244	260	257	207	624	200
7.658	518	473	252	270	426	237	368	395	195	285	178	299	331	291	267	330	338	542	502	505	313	297	191	281	246	310	405	582	297	551	345	408	295	189	159	257	354	434	382	382	407	365	436	228	297	272	241	658	219
7.67813	516	485	259	264	446	255	322	436	195	323	241	327	339	329	243	341	351	571	562	486	347	285	230	300	288	292	448	594	295	580	338	439	288	175	139	252	360	483	404	389	397	431	431	269	258	268	243	676	219
7.69825	502	474	273	254	458	247	338	433	231	279	225	309	339	322	281	338	335	615	572	561	400	340	209	306	261	305	521	619	337	561	354	451	341	181	152	248	369	502	374	398	403	438	490	263	306	263	290	704	215
7.71837	518	508	283	218	423	254	395	440	204	316	223	351	358	346	305	361	354	658	578	562	394	297	245	283	313	345	478	638	312	572	406	487	351	213	169	324	386	544	388	432	412	428	474	266	278	289	281	705	244
7.73849	551	518	317	254	478	298	372	436	226	346	242	407	388	359	296	379	381	605	578	549	390	313	262	320	327	382	496	663	342	606	355	440	331	208	143	316	420	542	377	420	505	439	483	293	307	304	281	705	277
7.75861	574	535	293	302	480	301	336	492	272	332	275	390	421	377	319	370	382	633	541	547	407	352	240	339	352	388	516	686	330	602	396	506	373	204	192	347	407	527	378	430	487	489	519	285	358	305	284	689	271
7.77874	562	514	322	319	495	299	379	549	236	352	236	420	425	402	345	408	431	663	627	561	448	367	270	329	344	357	547	684	366	616	421	490	381	243	188	360	463	548	396	469	522	500	548	306	347	330	313	719	279
7.79886	555	569	307	316	516	334	425	480	285	331	261	425	442	442	382	427	398	671	579	596	433	347	312	391	378	407	582	734	406	612	440	488	422	253	232	336	489	528	402	510	508	520	513	328	359	386	330	753	291
7.81898	600	569	410	365	522	335	441	531	262	377	291	405	481	430	374	447	455	750	608	606	530	423	323	394	403	440	581	751	449	605	449	527	400	302	229	359	535	559	435	522	568	567	579	352	370	390	340	753	336
7.8391	563	559	397	397	566	328	439	498	369	374	317	456	509	479	422	504	488	720	633	652	550	410	307	404	396	466	620	720	421	677	467	534	471	309	269	419	534	593	453	559	546	558	597	356	356	363	378	720	360
7.85922	623	570	493	404	578	400	467	586	386	397	355	493	579	506	432	562	540	772	714	679	562	445	354	445	497	501	717	822	514	758	538	615	497	298	279	484	588	632	520	648	640	632	619	419	453	437	384	877	377
7.87935	647	665	518	439	686	451	575	644	419	486	391	578	604	566	561	603	594	786	795	766	630	517	406	489	551	601	803	907	519	828	583	721	604	384	335	501	671	699	546	715	673	630	742	471	464	468	443	972	420
7.89947	742	776	601	542	710	484	644	729	471	591	431	621	663	652	547	766	622	971	811	863	741	560	460	558	599	648	877	1132	615	884	703	746	625	445	365	571	767	797	626	805	790	796	834	526	508	501	497	1049	507
7.91959	900	847	710	598	883	600	717	842	500	631	486	705	822	765	699	852	743	1045	963	1042	832	644	566	636	687	726	999	1245	689	1010	788	860	759	462	431	643	869	901	737	946	965	874	977	581	586	646	533	1202	606
7.93971	1051	976	829	692	986	670	773	966	590	795	575	816	972	873	772	1037	946	1214	1115	1199	973	789	677	782	778	824	1126	1459	826	1188	839	933	788	534	497	779	1038	1115	832	1051	1060	1063	1121	685	672	701	687	1355	591
7.95983	1163	1122	897	839	1119	819	1008	1159	697	912	679	984	1108	1046	826	1135	1016	1467	1313	1411	1152	891	744	896	845	999	1358	1639	923	1355	997	1167	990	644	539	862	1142	1223	972	1160	1252	1193	1298	799	782	808	758	1612	716
7.97996	1334	1275	1033	929	1346	874	1078	1359	771	993	837	1176	1227	1162	1075	1374	1196	1597	1560	1575	1263	1069	843	983	1043	1083	1456	1864	1072	1484	1220	1326	1081	717	615	993	1291	1443	1114	1418	1388	1407	1394	955	872	892	876	1778	849
8.00008	1413	1495	1246	1107	1571	1055	1330	1490	924	1115	847	1294	1387	1277	1233	1528	1328	1802	1665	1818	1498	1174	991	1086	1192	1294	1730	2152	1201	1742	1382	1550	1284	815	720	1156	1575	1645	1332	1634	1655	1587	1667	1064	1068	1030	962	1973	992
8.0202	1642	1671	1250	1122	1687	1147	1472	1723	1108	1321	991	1444	1539	1445	1250	1615	1454	2143	1925	2057	1615	1310	1096	1298	1315	1435	1945	2294	1411	1896	1430	1692	1450	889	802	1329	1734	1810	1474	1799	1788	1815	1907	1250	1102	1184	1127	2314	1046
8.04032	1858	1862	1448	1268	1836	1324	1569	1852	1174	1412	1153	1671	1701	1591	1401	1827	1701	2253	2177	2204	1793	1416	1216	1414	1412	1638	2169	2626	1596	2161	1616	1914	1612	961	836	1511	1893	1969	1550	1984	2047	2025	2077	1261	1264	1270	1256	2661	1185
8.06044	2088	1982	1538	1395	1942	1373	1765	2067	1206	1570	1136	1679	1834	1675	1577	1983	1782	2570	2427	2464	2011	1607	1246	1536	1601	1809	2273	2909	1661	2352	1763	2055	1832	1140	917	1575	2053	2197	1769	2140	2202	2252	2187	1404	1383	1379	1366	2799	1328
8.08056	2191	2126	1620	1565	2207	1502	1799	2149	1262	1599	1239	1897	2015	1795	1649	2032	1941	2735	2555	2603	2011	1681	1377	1724	1725	1947	2509	3138	1794	2622	1947	2169	1919	1228	1038	1652	2205	2358	1862	2181	2427	2310	2389	1551	1499	1540	1412	2992	1400
8.10069	2292	2274	1713	1566	2188	1550	2029	2269	1361	1793	1341	1940	2088	1869	1615	2089	2084	2906	2643	2825	2135	1765	1431	1741	1869	2019	2609	3400	1892	2636	2068	2328	2031	1263	1076	1823	2382	2494	2002	2343	2513	2481	2571	1615	1586	1647	1415	3221	1477
8.12081	2422	2404	1754	1679	2432	1639	2072	2286	1481	1823	1391	1993	2136	2037	1740	2090	2091	2973	2764	2874	2324	1858	1466	1797	1912	2124	2720	3438	1925	2802	2065	2450	2038	1217	1136	1791	2420	2540	2109	2447	2627	2569	2779	1759	1625	1679	1522	3401	1545
8.14093	2539	2448	1863	1684	2412	1706	2125	2424	1458	1858	1492	2074	2208	2086	1847	2187	2260	3040	2954	2984	2344	1966	1503	1889	1914	2087	2760	3684	2048	2924	2173	2469	2219	1373	1114	1934	2583	2616	2155	2419	2686	2706	2865	1774	1689	1788	1634	3441	1664
8.16105	2632	2637	1836	1697	2415	1658	2050	2486	1569	1840	1460	2112	2205	2059	1851	2232	2232	3165	3015	3153	2368	2055	1625	1924	2090	2229	2900	3680	2095	2943	2155	2679	2252	1321	1146	1959	2527	2672	2180	2576	2800	2719	2778	1796	1781	1788	1712	3596	1718
8.18117	2749	2673	1906	1774	2506	1761	2187	2500	1633	1930	1642	2111	2347	2225	1878	2234	2356	3294	3056	3103	2476	2050	1566	1917	2067	2262	2929	3827	2201	3149	2387	2661	2263	1418	1263	2033	2724	2680	2153	2538	2889	2854	2963	1893	1850	1870	1830	3697	1651
8.2013	2885	2814	2000	1898	2693	1768	2316	2684	1641	2080	1697	2253	2504	2154	1965	2376	2299	3316	3207	3301	2554	2196	1699	2118	2206	2393	3150	3935	2351	3257	2472	2754	2389	1532	1335	2088	2729	2815	2468	2613	2958	2980	3072	1985	1944	1950	1897	3711	1770
8.22142	3217	3062	2238	2034	2835	1911	2380	2811	1790	2150	1803	2340	2709	2300	2220	2662	2474	3602	3314	3447	2768	2234	1741	2183	2423	2464	3138	4179	2429	3499	2613	2958	2541	1645	1356	2158	2900	3009	2541	2732	3025	2995	3189	2004	2137	2116	1981	3949	1900
8.24154	3466	3426	2383	2258	3103	2069	2730	2907	1912	2399	1911	2612	2848	2560	2446	2829	2790	3900	3672	3645	2941	2449	1894	2310	2539	2688	3522	4447	2680	3794	2923	3199	2732	1705	1460	2345	2941	3357	2787	2895	3220	3502	3374	2302	2354	2166	2134	4288	2111
8.26166	4032	3832	2585	2425	3460	2259	3231	3481	2227	2601	2189	2926	3310	2793	2801	3019	3047	4362	3889	4054	3167	2765	2175	2609	2711	2918	3864	4935	2952	4223	3164	3560	3094	1942	1701	2627	3383	3759	3118	3072	3607	3675	3644	2468	2537	2687	2398	4644	2403
8.28179	4711	4510	2946	2974	3786	2590	3551	3865	2578	3132	2454	3283	3736	3106	3031	3445	3483	4886	4487	4425	3744	3109	2427	2914	3172	3399	4462	5551	3406	4744	3815	4111	3503	2311	1840	2992	3878	4298	3556	3468	3914	4153	4083	2912	3017	2978	2836	5129	2806
8.30191	5420	5239	3209	3308	4351	2842	3935	4375	2864	3541	2830	3588	4157	3550	3386	3913	3901	5525	4982	5180	4137	3537	2756	3376	3654	3651	4793	6142	3844	5418	4296	4481	3932	2488	2110	3317	4309	4772	4046	3787	4474	4584	4379	3415	3475	3472	3311	5706	3133
8.32203	6248	5934	3604	3622	4725	3304	4424	4866	3287	3870	3145	4125	4723	3996	3637	4208	4446	5978	5672	5474	4706	3927	3072	3668	3962	4184	5289	6652	4112	6004	4906	5069	4546	2787	2338	3701	4798	5285	4633	4022	4800	5111	4871	3687	3882	3906	3738	6268	3497
8.34215	6901	6663	3803	3979	5186	3554	4877	5298	3493	4193	3480	4557	5113	4192	3920	4427	4812	6464	5898	6225	5150	4196	3241	3936	4281	4393	5578	7319	4568	6190	5156	5484	4803	2926	2506	3961	5093	5642	5191	4209	5135	5517	5217	3995	4086	4274	4024	6536	3710
8.36227	7313	6902	4057	4061	5385	3713	4868	5464	3609	4457	3603	4619	5150	4482	4057	4637	5145	6817	6216	6228	5425	4429	3339	4200	4381	4693	5683	7392	4704	6598	5176	5632	4991	3067	2581	4141	5308	5982	5316	4226	5223	5820	5507	4304	4239	4365	4253	6559	3870
8.3824	7365	7187	3701	3870	5271	3774	4859	5218	3669	4397	3642	4651	5130	4499	3892	4536	4969	6761	6127	6138	5363	4530	3296	4050	4475	4736	5704	7163	4521	6219	5168	5640	5045	2887	2528	4121	5258	5681	5218	4249	5259	5628	5418	4247	4271	4447	4183	6484	3759
8.40252	7383	6868	3534	3570	4769	3540	4619	4955	3432	4129	3360	4496	4880	4043	3447	4161	4785	6479	5796	5830	4906	4176	3059	3834	4132	4389	5049	6717	4347	5875	4795	5323	4769	2796	2357	3802	4926	5232	5048	3836	4679	5339	5079	3890	4018	4005	3972	5876	3558
8.42264	6671	6322	3008	3098	4180	3158	4136	4521	3022	3761	3089	3914	4309	3766	2989	3563	4399	5801	5276	5307	4609	3801	2754	3397	3673	4005	4559	5893	3941	5241	4325	4560	4282	2441	2077	3458	4591	4738	4477	3369	4238	4877	4549	3547	3610	3664	3635	5075	2989
8.44276	5767	5474	2604	2549	3580	2771	3484	3840	2635	3225	2715	3402	3616	3122	2499	3104	3565	4953	4507	4535	3858	3314	2316	2864	3120	3377	3787	5104	3299	4414	3683	3989	3888	2068	1750	2980	3891	4032	3852	2782	3446	4201	3821	3155	3018	3300	3141	4204	2588
8.46288	4827	4797	2048	2146	2997	2219	2741	3008	2121	2733	2105	2759	2923	2659	1991	2461	3130	4063	3820	3840	3322	2691	1913	2300	2467	2885	3132	4108	2639	3626	2920	3170	3159	1688	1440	2547	3164	3324	3123	2295	2981	3238	3189	2439	2476	2550	2516	3581	2014
8.48301	3955	3824	1644	1689	2316	1886	2225	2570	1646	2116	1710	2354	2332	2140	1603	2090	2569	3357	3107	3035	2517	2138	1506	1868	2008	2237	2480	3356	2215	2856	2358	2509	2533	1275	1066	1940	2625	2533	2492	1788	2289	2526	2565	1925	1869	2001	1996	2696	1581
8.50313	3323	3220	1285	1326	1956	1481	1765	1985	1277	1632	1333	1846	1876	1737	1239	1753	2030	2711	2517	2516	2046	1739	1251	1482	1534	1785	2067	2716	1724	2181	1810	2013	2023	985	817	1533	2064	2076	1983	1401	1892	2076	2022	1430	1495	1627	1600	2200	1217
8.52325	2928	2757	1119	1066	1575	1308	1384	1655	998	1381	1091	1450	1525	1475	1097	1547	1641	2285	2185	2248	1631	1376	1061	1199	1267	1436	1668	2304	1451	1898	1406	1580	1570	815	626	1269	1695	1676	1496	1192	1514	1599	1547	1147	1135	1255	1263	1826	962
8.54337	2669	2538	1038	875	1378	1161	1238	1422	832	1137	919	1231	1323	1312	850	1435	1569	1869	1966	2190	1689	1225	964	1052	1071	1163	1489	2111	1233	1802	1192	1410	1376	634	581	995	1427	1378	1192	1056	1283	1292	1420	931	973	1085	974	1555	808
8.56349	2672	2517	954	777	1318	1075	1151	1335	742	1080	842	1185	1264	1258	800	1454	1476	1765	1971	2089	1480	1116	873	936	946	1057	1403	1924	1133	1526	1089	1239	1184	622	472	972	1319	1276	1004	928	1140	1113	1159	736	740	932	793	1456	643
8.58361	2725	2571	911	736	1213	1037	1041	1236	693	996	754	1175	1150	1181	809	1451	1381	1797	1975	2178	1384	967	923	896	868	981	1380	1985	1081	1507	997	1241	1075	586	434	863	1178	1213	954	903	1053	1029	1086	689	722	886	837	1393	592
8.60374	2797	2579	904	692	1170	1158	1004	1264	706	967	764	1215	1177	1223	795	1451	1379	1763	1935	2173	1467	992	867	886	837	961	1325	1911	1090	1418	945	1153	1001	544	385	888	1396	1165	920	894	1048	1000	996	653	688	794	697	1373	617
8.62386	2710	2542	838	688	1244	1046	996	1191	649	996	711	1193	1117	1183	756	1406	1381	1839	1962	2169	1377	1027	877	859	772	886	1322	1878	1037	1413	928	1125	961	536	394	803	1229	1148	949	848	1010	902	1004	617	665	860	725	1369	583
8.64398	2700	2493	827	670	1162	985	959	1145	626	897	688	1124	1105	1116	687	1318	1360	1749	1910	1998	1320	968	810	879	771	904	1282	1831	990	1397	899	1153	980	483	408	816	1166	1112	926	830	988	888	954	594	653	843	718	1328	550
8.6641	2516	2358	793	566	1098	987	912	1109	607	853	640	1055	1061	1065	669	1176	1238	1574	1756	1883	1160	881	720	794	738	810	1190	1762	937	1323	806	1056	938	490	359	811	1144	1090	872	728	973	864	902	585	657	790	665	1306	501
8.68422	2209	2071	700	597	1083	903	882	1093	549	827	616	913	990	1035	639	1080	1115	1541	1635	1701	1192	851	692	740	741	795	1140	1603	856	1318	824	1031	888	465	393	723	1096	1045	808	791	893	885	888	584	592	718	595	1215	455
8.70435	1900	1726	626	553	991	759	854	1072	512	706	574	900	856	831	545	944	982	1447	1482	1566	1053	779	577	693	630	751	1012	1469	781	1183	820	939	826	419	337	682	966	995	797	769	845	793	878	530	590	654	619	1247	451
8.72447	1632	1672	608	510	906	644	773	941	483	678	472	770	829	856	532	826	886	1233	1317	1360	900	716	530	612	632	624	953	1378	718	1123	695	926	756	396	322	592	900	950	742	669	760	775	848	500	552	590	568	1188	430
8.74459	1370	1323	531	480	817	592	641	839	468	616	469	736	772	750	478	735	814	1197	1170	1213	848	674	502	595	554	672	895	1286	686	1129	640	836	720	366	306	607	827	909	712	662	751	723	788	483	508	551	495	1078	397
8.76471	1180	1102	494	432	803	571	637	816	433	561	402	656	745	676	448	665	679	1095	1006	1055	761	630	436	558	536	577	821	1162	593	994	603	806	714	332	249	534	794	876	651	650	674	712	720	444	513	490	507	1044	354
8.78484	1005	1000	463	456	792	487	583	769	371	507	409	621	686	595	430	638	669	1007	960	950	712	555	405	529	482	553	757	1047	514	1022	622	791	613	308	269	493	739	858	656	564	673	700	708	456	454	491	434	1038	362
8.80496	959	892	428	412	648	460	607	732	361	557	356	506	619	566	381	592	600	979	906	916	670	498	375	465	458	495	757	1003	514	931	581	747	592	310	254	475	740	819	609	553	660	602	658	419	451	458	415	955	363
8.82508	846	774	417	400	686	465	537	677	374	460	329	553	562	588	397	547	608	909	837	805	602	489	352	518	445	487	702	969	484	880	562	650	621	286	217	464	654	794	592	531	631	615	724	391	439	434	423	933	325
8.8452	792	790	395	368	643	404	510	725	326	460	298	494	568	561	411	562	578	912	783	858	633	490	324	453	407	444	698	940	471	824	533	664	581	278	238	472	668	731	565	515	588	562	695	367	389	415	377	925	314
8.86532	794	683	355	322	611	371	550	700	330	466	299	534	506	518	379	498	521	803	769	765	603	452	351	446	404	449	630	864	417	822	485	651	563	267	206	415	593	745	523	435	578	552	628	380	395	381	356	896	276
8.88545	778	702	354	299	602	345	517	619	299	403	283	449	490	488	335	485	546	803	697	763	528	451	253	397	373	428	607	864	435	720	494	599	544	259	207	413	566	736	512	477	558	529	609	326	404	399	355	888	251
8.90557	646	653	332	275	594	340	408	576	289	404	257	473	492	448	309	444	526	805	754	655	488	396	292	367	336	377	528	772	392	663	447	555	428	212	177	356	568	643	458	396	524	464	570	316	352	377	323	738	232
8.92569	631	585	281	259	472	344	418	478	260	334	257	408	401	407	264	365	407	712	626	620	472	376	229	371	289	335	509	746	371	572	387	490	425	210	167	332	485	547	429	345	448	453	487	261	324	325	281	717	195
8.94581	582	523	231	233	440	246	327	443	205	302	194	357	387	367	215	371	407	624	604	545	412	304	222	265	244	330	435	563	265	546	350	440	358	184	150	291	449	500	408	297	389	393	436	250	278	266	270	550	182
8.96593	478	446	203	200	338	209	292	359	178	297	179	306	309	333	191	262	332	542	476	463	302	270	169	242	233	267	342	519	270	442	284	362	330	177	106	269	381	397	308	292	318	298	387	191	226	241	218	483	145
8.98606	402	409	173	129	299	185	256	313	153	207	163	252	245	260	169	234	283	422	409	388	230	222	142	198	211	232	296	450	198	365	248	302	265	137	90	205	310	339	253	211	233	255	305	180	169	192	182	367	137
9.00618	379	322	147	117	238	148	201	260	134	169	138	198	191	196	139	188	220	315	321	303	210	198	112	179	172	182	212	317	171	269	186	225	209	106	82	173	246	279	193	146	216	202	263	137	164	178	161	315	105
9.0263	304	287	112	123	192	114	149	188	127	178	118	170	178	163	123	148	182	266	268	233	181	168	95	127	133	158	190	273	163	223	134	178	173	102	67	122	197	214	155	144	168	183	219	98	123	124	99	244	115
9.04642	236	234	111	84	146	94	141	167	81	151	94	165	165	130	121	141	130	217	219	199	144	135	70	123	98	102	146	216	122	189	132	167	153	81	68	120	170	174	128	126	155	143	193	94	87	107	119	225	86
9.06654	205	197	82	77	138	87	122	143	78	122	93	146	130	133	113	121	145	204	192	195	126	108	81	104	94	111	158	197	122	166	129	111	117	70	55	100	150	166	129	117	150	115	147	86	86	89	91	184	73
9.08666	194	194	97	85	146	92	124	133	86	102	87	138	125	115	106	120	116	165	182	138	120	121	68	109	89	101	145	177	101	181	108	146	98	63	43	89	126	127	121	103	114	125	138	70	79	102	97	175	65
9.10679	223	182	117	104	131	81	110	131	95	115	83	123	127	118	133	147	124	175	198	150	126	129	84	93	97	110	135	165	106	176	118	138	98	71	63	89	139	153	100	118	114	101	129	81	92	84	75	179	74
9.12691	222	234	107	95	134	106	109	169	96	140	123	137	120	126	129	155	104	189	192	186	120	123	89	105	86	127	147	196	106	161	124	137	122	68	64	113	140	171	102	111	133	114	136	92	84	89	82	189	69
9.14703	220	214	139	116	156	124	120	137	110	143	96	131	123	142	144	174	138	177	201	217	146	131	92	104	125	143	168	212	127	194	136	160	115	85	79	137	148	147	117	157	176	122	151	117	104	107	109	222	99
9.16715	282	255	154	118	182	123	140	202	111	161	130	148	166	154	157	188	143	224	223	227	150	141	105	146	126	149	167	238	127	207	138	163	141	85	71	140	174	180	117	163	180	157	151	105	117	136	86	250	94
9.18727	274	269	164	124	199	143	148	213	128	188	139	154	169	179	152	219	163	238	246	217	184	153	134	177	133	162	209	222	159	218	155	206	155	102	87	135	213	195	173	182	174	161	182	130	134	140	130	249	112
9.2074	326	296	193	184	230	174	220	229	151	218	179	224	199	203	202	242	211	269	271	275	229	187	146	170	152	209	240	292	166	281	198	209	189	121	99	170	196	266	176	220	230	207	198	133	154	184	151	319	146
9.22752	382	340	231	201	260	185	232	214	165	226	181	185	228	210	202	247	248	324	285	331	255	188	165	205	186	220	266	309	209	323	214	244	202	136	127	211	242	264	216	213	237	228	265	158	151	178	154	336	142
9.24764	376	420	196	219	285	226	238	293	211	239	195	236	261	224	205	280	250	348	336	324	282	237	158	209	201	241	297	369	249	344	261	277	237	154	156	223	277	282	216	243	290	247	270	197	216	205	199	352	164
9.26776	377	407	222	252	317	209	262	309	186	242	204	261	282	246	263	267	263	400	346	376	303	247	203	251	238	257	308	430	219	324	290	299	279	158	150	237	287	302	276	253	313	270	320	222	211	191	228	430	185
9.28789	503	421	259	232	350	244	278	309	200	270	216	287	306	266	252	311	274	399	409	443	329	270	242	257	230	287	346	477	268	396	284	390	263	174	172	276	345	327	314	304	368	304	305	231	251	244	248	459	188
9.30801	534	508	255	253	336	239	295	348	200	293	224	316	310	297	268	306	309	420	403	415	351	311	231	276	294	268	331	439	295	377	304	328	284	179	162	288	367	370	306	335	366	315	381	244	240	229	261	464	229
9.32813	544	495	254	220	302	256	305	365	228	260	220	312	342	326	265	313	293	424	407	429	316	292	244	273	264	287	374	466	282	456	287	369	295	196	162	285	306	364	292	343	363	331	362	231	234	257	259	482	261
9.34825	524	489	284	251	325	255	304	307	229	284	231	286	319	272	246	338	321	429	413	446	330	300	240	258	274	305	356	465	278	406	335	358	280	197	186	259	346	368	300	325	352	348	339	241	241	273	240	448	243
9.36837	533	526	245	251	292	248	271	346	217	298	210	319	291	282	230	287	306	461	425	421	363	262	219	283	265	293	367	435	287	380	324	323	315	201	164	296	344	374	306	290	357	311	369	231	246	267	243	453	228
9.3885	513	544	282	198	327	229	260	341	221	243	211	270	287	284	227	259	320	408	408	438	319	247	199	237	257	316	360	457	287	385	313	332	298	136	158	254	297	348	278	278	300	318	331	200	227	248	236	448	230
9.40862	528	494	225	214	294	244	258	295	212	210	190	265	301	274	212	291	277	411	389	398	301	251	175	228	238	268	309	397	274	347	310	299	253	181	155	248	330	325	261	268	269	346	332	201	213	236	224	420	204
9.42874	501	510	220	212	298	202	246	299	196	258	184	301	276	244	200	283	295	358	387	446	296	251	215	224	234	251	281	387	276	377	249	312	249	173	150	240	269	314	241	249	287	353	308	227	201	223	224	389	176
9.44886	491	503	215	205	289	238	258	309	177	238	199	269	285	250	232	253	306	382	370	427	297	235	179	199	210	236	324	418	240	359	254	309	242	153	119	215	292	272	202	254	305	340	292	194	210	236	241	397	191
9.46898	549	537	236	214	293	214	249	303	179	230	183	262	247	273	196	268	301	411	397	448	334	235	181	235	217	264	316	434	255	374	261	281	239	156	132	215	308	279	254	256	293	379	286	181	188	225	172	394	153
9.48911	614	563	248	229	291	257	251	318	173	243	176	283	299	280	217	294	295	408	401	473	327	235	222	217	205	267	365	472	271	354	248	292	255	141	112	220	290	312	242	247	302	425	264	190	194	192	205	388	171
9.50923	616	547	244	203	326	248	259	328	211	251	195	312	290	267	261	333	322	401	452	492	330	236	203	234	237	263	349	482	274	414	273	289	276	155	132	223	320	299	266	261	278	488	278	216	190	229	205	454	171
9.52935	719	649	242	195	329	272	302	308	180	266	193	295	284	304	214	334	334	433	458	579	365	268	244	235	254	268	353	471	302	387	301	291	260	153	150	233	338	332	274	246	295	507	290	172	232	209	225	427	176
9.54947	666	698	273	211	359	259	304	354	217	286	220	355	311	340	243	385	382	493	508	588	364	265	222	259	256	311	384	511	321	460	321	350	274	165	162	248	329	371	260	317	335	643	316	207	226	244	232	434	191
9.56959	730	738	289	235	406	290	294	335	222	302	241	349	316	357	236	380	347	488	488	542	419	291	252	283	266	299	431	540	313	456	304	388	284	175	136	304	310	401	308	277	306	761	343	246	212	238	210	439	215
9.58971	766	718	271	222	376	275	308	355	246	296	226	354	344	357	245	372	423	502	510	570	426	326	246	312	259	332	446	604	333	452	276	370	296	169	135	274	345	378	306	303	333	788	362	212	258	259	249	505	204
9.60984	713	697	258	243	377	273	323	359	229	307	206	394	341	330	269	387	368	539	480	593	391	306	226	267	297	313	407	550	342	467	354	400	299	192	163	296	387	443	298	275	371	847	375	220	252	264	227	503	214
9.62996	732	706	243	246	355	274	328	380	222	313	247	393	338	327	248	336	401	506	521	583	441	325	216	305	272	310	424	548	356	436	365	396	325	204	155	301	415	378	359	310	357	881	357	237	276	252	248	489	199
9.65008	657	672	248	255	361	295	339	351	201	290	230	375	337	286	248	330	348	486	505	550	401	292	237	264	270	282	445	540	287	449	333	351	338	180	142	278	347	402	320	291	340	939	377	215	228	270	237	492	205
9.6702	645	666	242	228	379	245	320	345	204	271	221	364	327	304	218	319	348	495	490	515	343	266	185	267	246	289	406	504	258	447	302	352	289	161	138	272	322	403	300	282	323	876	343	190	241	261	236	501	207
9.69032	601	538	225	211	307	243	255	345	177	245	188	327	316	291	213	284	336	475	459	458	340	256	166	265	210	307	347	436	258	366	309	363	307	160	106	224	353	384	306	285	306	828	354	171	212	235	235	419	181
9.71045	503	487	192	175	286	205	273	307	178	232	171	295	280	262	169	213	284	404	387	409	313	255	170	214	213	233	334	420	246	413	304	278	274	149	111	184	320	322	267	227	268	783	284	188	219	230	201	382	169
9.73057	481	471	167	180	250	185	244	289	142	208	166	263	243	251	170	227	246	340	350	359	261	240	167	184	196	221	285	388	224	364	231	258	245	126	134	183	257	326	228	226	271	690	267	151	184	201	183	384	157
9.75069	420	405	188	156	260	190	227	264	144	200	153	267	221	199	155	201	208	349	321	356	240	213	127	166	193	209	250	363	196	345	206	247	234	145	85	156	264	266	204	220	245	611	253	153	158	157	167	314	135
9.77081	428	391	140	128	239	137	168	226	132	179	127	195	180	185	130	203	224	318	305	324	226	194	114	172	172	180	250	313	206	282	196	240	200	123	84	171	225	247	232	174	228	536	266	142	154	192	148	320	136
9.79094	347	309	155	125	239	132	157	232	113	149	112	203	200	177	152	159	172	269	273	291	236	186	100	142	145	174	260	265	173	260	185	203	208	120	63	189	210	228	180	210	193	464	206	126	147	170	120	301	132
9.81106	339	334	131	112	212	117	176	199	129	147	130	218	212	155	152	154	191	278	273	250	203	163	107	144	169	153	234	298	130	236	191	207	179	87	94	167	205	245	171	179	189	415	194	137	131	146	127	275	114
9.83118	381	319	134	117	216	126	178	192	121	148	116	172	209	178	142	169	177	289	272	282	195	140	99	146	136	175	238	303	166	267	181	182	190	104	71	146	216	244	173	188	212	393	224	112	139	145	151	312	99
9.8513	394	350	171	129	187	132	165	208	116	167	94	169	175	182	144	180	180	274	300	281	224	163	104	152	136	171	211	311	159	299	191	189	166	82	73	133	218	226	183	196	206	382	202	127	143	156	144	298	117
9.87142	390	453	143	129	221	126	178	232	117	160	120	197	195	182	157	185	190	327	309	285	221	168	107	147	150	160	252	295	185	280	204	212	193	104	82	146	229	228	188	191	198	403	223	126	131	133	148	328	130
9.89155	468	454	171	147	228	135	174	222	119	165	127	183	208	187	154	197	171	306	348	338	253	164	128	141	147	165	240	318	153	276	207	240	192	101	81	133	254	255	186	229	224	405	216	119	154	170	130	321	106
9.91167	578	562	159	141	264	138	206	217	121	178	120	193	193	181	143	208	208	356	327	353	271	199	110	144	168	185	244	360	185	331	205	233	174	102	74	132	241	278	160	214	226	415	223	139	147	175	151	328	112
9.93179	746	706	160	126	211	153	202	208	134	176	131	188	193	196	171	205	205	303	403	401	271	207	111	131	177	212	258	366	211	325	245	229	212	92	90	162	279	249	186	250	206	401	231	137	165	165	154	376	131
9.95191	894	889	158	117	256	166	200	256	130	168	119	224	209	205	193	202	223	349	359	455	308	192	108	174	203	226	257	393	190	349	262	248	196	122	94	161	205	262	195	233	217	384	254	145	154	201	180	321	132
9.97203	1141	1069	141	134	206	128	201	236	145	182	134	266	188	205	171	207	207	338	424	471	334	233	112	154	154	199	245	382	214	345	255	244	192	95	66	153	235	270	203	202	239	368	234	124	143	188	163	360	120
9.99216	1314	1358	152	115	187	147	192	252	117	153	134	246	185	198	210	203	218	334	421	540	369	235	90	132	159	205	249	381	182	354	273	241	185	91	90	156	249	236	184	232	194	333	220	134	165	183	165	345	126
10.0123	1590	1558	115	109	199	131	212	220	123	179	118	272	185	251	218	201	227	351	483	535	384	210	118	147	170	250	246	392	161	332	296	225	179	98	70	143	214	236	173	190	202	287	208	119	132	166	185	284	86
10.0324	1812	1809	109	108	193	123	167	222	123	165	106	248	184	201	225	217	195	335	467	539	385	276	90	135	148	201	256	378	163	352	306	233	156	95	80	152	236	229	155	176	192	286	195	109	150	133	145	301	109
10.0525	2087	1885	104	111	187	136	151	194	130	182	112	258	169	191	212	214	191	360	515	568	458	249	99	117	176	228	184	359	164	347	291	199	166	87	79	156	226	200	184	187	158	235	180	122	123	137	157	273	80
10.0726	2228	2128	82	107	197	140	168	205	110	157	104	243	146	214	230	196	173	319	492	607	421	250	77	118	143	215	199	359	143	328	289	199	138	85	59	138	232	196	140	162	161	200	141	101	139	164	136	264	89
10.0928	2152	2013	111	102	165	103	165	196	106	158	89	254	146	183	208	197	184	299	493	559	418	270	69	114	165	195	194	300	135	338	266	210	147	77	67	142	225	207	143	153	147	179	168	93	109	133	159	264	104
10.1129	2120	1944	105	83	147	100	157	179	86	167	98	223	145	159	204	177	206	296	447	541	364	211	52	115	130	194	174	326	132	282	259	190	161	67	64	142	201	180	140	143	143	167	153	89	115	142	152	246	99
10.133	1877	1783	113	88	134	102	131	201	95	145	87	213	141	171	163	173	192	270	395	461	367	212	74	110	137	186	178	295	140	276	239	158	141	70	68	133	227	150	122	144	133	155	148	85	115	126	124	238	75
10.1531	1655	1566	88	83	140	106	131	183	97	143	92	145	140	174	145	168	177	260	394	430	328	209	81	94	120	172	161	297	129	201	231	180	130	70	54	126	154	172	128	109	134	129	148	71	115	123	112	240	82
10.1733	1377	1315	111	96	138	114	119	163	77	116	121	202	129	149	133	160	126	232	332	393	282	169	71	107	132	137	149	267	116	229	196	173	138	75	58	122	165	188	140	127	137	168	151	72	85	128	132	217	86
10.1934	1068	1074	104	105	144	78	131	148	87	123	81	159	140	134	128	155	161	240	268	304	240	162	87	122	105	151	154	230	115	216	156	157	147	69	50	117	145	154	129	118	134	141	148	78	76	111	98	201	86
10.2135	856	869	90	80	139	96	134	143	78	113	86	139	126	161	98	150	149	224	254	302	197	152	85	92	107	125	143	255	108	215	158	169	120	69	57	101	144	147	122	130	128	142	143	89	98	108	94	231	69
10.2336	690	633	90	85	143	94	130	148	75	113	107	143	144	118	120	140	148	209	235	269	183	122	87	106	120	129	156	236	110	178	158	148	125	72	51	96	143	154	122	128	151	152	143	107	104	96	88	209	81
10.2537	553	559	103	102	155	109	125	155	82	139	88	144	141	136	126	148	113	218	208	255	165	147	103	90	111	126	167	194	124	174	138	162	129	76	49	107	142	155	117	149	160	133	157	81	107	98	101	238	78
10.2739	496	440	104	105	170	116	122	172	65	134	108	163	130	126	114	154	140	195	226	248	166	134	83	99	102	126	167	203	127	170	125	132	108	71	54	109	147	162	108	182	147	138	145	81	102	99	97	238	86
10.294	444	417	124	92	149	108	123	181	109	150	117	170	168	147	151	171	128	206	244	245	194	124	66	113	110	149	134	231	129	198	136	156	133	66	51	99	146	189	130	135	147	130	175	90	99	133	96	221	69
10.3141	499	443	152	96	145	119	167	185	113	177	158	163	165	143	160	212	162	239	236	229	190	128	91	124	125	122	202	237	119	196	148	149	131	73	63	110	166	180	128	139	146	144	167	92	102	114	81	245	91
10.3342	545	508	156	125	212	150	146	241	120	207	162	180	164	157	193	268	168	251	256	266	210	143	82	123	121	144	199	283	116	219	149	175	141	67	59	126	164	199	122	171	159	161	158	101	112	139	117	266	113
10.3544	594	565	168	128	210	160	167	248	130	224	174	257	184	204	203	293	181	277	289	286	215	139	95	115	113	160	200	304	140	237	165	170	148	70	77	133	182	209	123	166	143	178	161	106	104	147	118	282	112
10.3745	603	610	183	131	254	223	197	243	154	274	215	297	227	226	247	377	196	319	352	309	251	193	120	129	123	153	230	293	161	231	166	196	147	68	58	148	189	262	151	216	170	161	150	108	105	173	131	291	112
10.3946	742	682	219	145	257	222	188	341	152	359	279	318	269	267	307	475	226	319	423	394	286	178	127	161	147	171	235	322	151	257	181	178	150	85	70	139	217	263	147	195	179	174	222	126	112	196	106	286	129
10.4147	793	754	283	161	294	238	254	396	217	410	327	377	318	343	331	595	275	399	503	400	312	189	141	153	148	191	264	409	185	249	185	212	178	81	70	181	250	266	187	253	180	189	215	149	145	234	154	309	149
10.4348	873	821	316	182	330	366	280	389	231	514	387	430	329	388	419	648	290	474	584	498	356	208	172	199	163	218	266	417	202	287	211	236	177	98	61	175	260	301	150	289	217	197	220	157	146	245	154	331	155
10.455	861	872	363	202	397	372	309	522	280	604	483	560	373	423	473	757	312	474	586	501	378	235	173	257	144	233	286	463	206	298	196	237	206	83	69	213	303	374	197	293	226	191	225	167	139	304	178	349	182
10.4751	901	944	401	230	403	360	324	577	338	686	518	649	402	431	524	852	359	541	633	510	398	264	192	219	176	246	375	472	206	289	254	244	221	115	89	254	308	393	182	314	243	230	249	161	151	322	165	364	215
10.4952	962	932	454	241	436	455	371	599	336	702	630	654	450	430	531	870	436	542	715	560	418	293	209	234	179	262	343	532	251	287	236	244	213	98	82	231	338	414	197	317	246	246	272	156	136	326	201	390	216
10.5153	932	916	446	228	449	480	371	639	367	740	616	707	468	519	536	910	402	560	749	574	435	301	220	266	196	270	374	535	237	356	218	264	216	104	74	273	353	453	214	338	272	231	321	173	164	350	196	404	234
10.5354	937	935	434	243	496	491	348	635	379	841	641	700	515	464	492	926	456	619	768	559	446	298	186	230	192	266	351	500	276	343	234	252	224	100	102	245	368	434	217	331	287	258	281	195	132	370	173	406	241
10.5556	856	909	416	242	496	485	360	632	364	754	622	665	499	515	464	873	410	570	735	557	446	293	179	253	216	257	315	518	247	320	260	278	217	91	86	266	350	465	227	274	240	244	315	198	166	336	223	381	220
10.5757	869	827	366	224	420	461	345	579	348	738	622	637	468	461	467	807	366	568	657	531	404	287	191	238	189	244	317	489	217	349	246	252	225	124	96	235	350	429	201	273	277	221	300	180	167	365	202	411	219
10.5958	822	777	327	217	419	422	342	573	309	628	567	587	417	422	415	654	372	532	597	477	399	235	205	235	205	266	333	498	208	319	228	282	220	115	89	231	294	421	194	286	235	257	298	196	160	286	177	393	186
10.6159	730	721	281	214	354	377	276	433	293	526	481	553	377	418	350	556	333	524	557	467	368	264	178	222	193	237	357	452	205	335	252	264	225	91	86	218	293	355	203	276	258	250	289	200	130	303	178	379	189
10.6361	667	673	252	171	363	319	295	412	249	473	402	447	312	290	340	494	322	433	496	445	342	226	160	209	218	239	296	411	167	324	217	261	243	86	98	237	295	378	203	234	245	247	258	162	156	214	176	384	158
10.6562	638	625	241	183	306	281	235	366	211	405	338	363	314	311	253	391	263	402	458	406	315	227	144	183	161	215	281	422	192	299	232	251	213	114	91	196	285	299	218	265	261	235	270	167	153	213	155	371	166
10.6763	583	618	205	186	270	220	208	313	185	305	270	363	277	299	228	374	276	376	466	375	298	227	159	208	165	218	346	390	196	322	221	225	208	107	111	205	269	315	228	220	260	235	253	194	171	207	155	362	150
10.6964	583	593	200	157	261	230	222	276	184	276	210	284	231	257	192	312	248	373	419	407	293	222	145	190	200	213	240	389	196	314	224	257	226	104	87	163	257	297	218	224	223	235	276	164	175	208	148	372	130
10.7165	647	573	206	162	286	203	253	274	155	225	197	274	266	249	204	292	259	381	429	388	285	240	151	200	170	239	278	412	216	359	281	259	222	156	93	175	288	314	236	247	241	230	260	147	176	208	156	386	159
10.7367	644	629	190	157	277	187	226	305	163	218	187	284	224	217	207	268	252	376	377	401	313	214	157	160	225	222	286	427	244	352	268	280	214	133	93	200	236	305	260	255	252	258	257	162	200	211	183	400	149
10.7568	590	622	189	175	287	172	247	290	157	245	163	241	251	231	232	264	266	390	402	430	312	202	149	216	207	228	331	423	234	345	263	305	218	129	116	223	305	326	227	259	302	275	296	184	178	188	172	446	166
10.7769	630	654	177	179	317	189	254	308	166	243	187	270	232	271	185	273	275	416	413	383	292	227	156	241	179	235	341	419	231	382	258	309	263	133	116	199	316	334	263	268	286	272	305	191	212	197	212	464	167
10.797	627	585	215	170	317	182	298	313	157	240	174	273	249	235	222	273	291	405	419	445	296	237	156	227	226	265	355	422	232	385	295	303	281	151	113	223	268	346	271	297	304	288	326	175	206	208	207	444	196
10.8172	592	553	218	203	280	198	273	339	169	239	164	271	280	247	239	246	264	419	425	423	301	237	177	230	234	271	326	409	252	412	293	344	280	148	115	231	287	364	284	303	344	317	299	182	223	228	216	494	176
10.8373	525	535	194	212	314	208	279	341	196	235	176	256	265	244	217	274	271	450	409	434	292	258	178	204	222	246	346	443	229	383	273	344	251	166	120	249	313	338	304	297	325	303	343	185	243	213	208	500	213
10.8574	515	535	270	214	329	204	273	358	161	257	164	284	318	307	254	296	287	449	438	458	330	275	179	276	252	283	350	506	276	437	291	283	269	172	124	240	324	381	277	300	332	280	370	170	226	195	237	506	207
10.8775	487	446	234	210	334	223	288	342	168	271	169	265	279	279	232	290	295	425	384	391	337	237	173	261	246	278	368	515	277	439	291	326	295	184	145	250	334	362	290	324	360	367	403	244	244	225	237	531	188
10.8976	516	502	235	227	349	225	283	352	211	225	186	278	317	296	236	302	308	492	421	435	380	286	172	248	245	294	382	466	271	416	267	360	314	182	129	225	338	387	331	328	346	324	387	218	244	230	236	538	188
10.9178	470	455	231	255	368	228	309	373	187	249	184	287	311	257	251	288	280	433	417	467	309	243	184	264	275	312	349	477	258	466	326	366	305	190	131	222	353	401	301	345	352	326	361	231	234	241	234	510	219
10.9379	500	508	225	208	333	213	273	345	179	259	175	258	324	291	231	297	288	499	384	445	311	249	213	257	286	263	402	481	253	418	349	342	297	151	127	237	351	399	303	293	357	356	384	245	224	215	230	529	224
10.958	494	468	245	207	327	223	301	337	193	262	192	292	275	281	219	282	285	420	417	454	332	279	207	251	276	288	354	548	234	434	312	314	295	144	132	229	359	396	329	343	361	338	365	202	234	244	247	475	186
10.9781	500	514	222	199	358	238	291	354	196	236	201	299	287	251	217	295	310	466	430	448	322	315	166	252	249	297	343	541	256	462	291	350	299	155	132	220	342	392	278	307	364	348	369	212	249	201	208	521	184
10.9983	503	481	225	194	342	179	285	355	196	253	169	268	319	285	216	270	300	435	442	448	354	276	207	257	249	269	362	489	260	426	281	335	299	166	141	225	348	364	278	337	329	343	399	247	249	229	227	501	178
11.0184	461	444	241	211	359	193	279	316	190	249	189	291	273	253	234	291	320	484	412	414	357	281	220	245	254	283	355	480	253	439	285	332	281	151	108	240	349	388	333	347	358	326	376	218	223	233	214	506	184
11.0385	512	477	241	204	318	203	298	362	181	239	191	283	332	294	206	285	295	483	452	493	332	258	193	253	241	264	384	512	276	440	300	358	278	158	137	228	365	434	308	347	344	362	366	228	224	216	227	512	195
11.0586	543	513	225	225	382	210	319	360	192	259	190	295	312	277	230	299	314	476	478	473	336	284	172	255	275	295	355	513	315	458	329	335	299	179	138	259	347	413	323	338	367	326	395	245	242	234	218	532	194
11.0787	523	518	213	212	335	217	309	416	188	248	195	300	316	303	246	308	325	452	463	473	370	276	199	245	270	267	392	499	260	452	324	396	323	169	109	248	357	381	343	348	350	368	377	215	242	270	255	559	187
11.0989	509	524	246	231	372	223	323	395	213	269	197	300	294	331	244	305	363	537	523	561	378	312	204	263	266	305	436	550	284	496	360	404	322	212	147	269	396	414	356	386	361	363	403	241	268	252	248	590	197
11.119	530	538	274	256	408	247	330	424	208	279	203	306	291	325	270	334	372	511	530	588	367	343	229	269	264	340	447	582	294	539	329	377	318	196	151	283	423	457	367	400	401	406	407	258	266	271	225	576	217
11.1391	565	568	263	270	436	238	374	414	194	287	234	382	392	378	248	314	404	625	563	558	412	347	256	304	308	337	454	623	327	579	325	396	342	220	151	299	417	478	342	425	423	431	440	226	284	273	241	648	229
11.1592	553	586	276	267	477	278	405	463	238	293	254	357	362	414	299	359	425	623	563	571	457	327	254	333	332	341	516	655	331	566	380	475	379	206	159	303	379	515	336	413	448	485	489	251	314	268	305	670	228
11.1794	668	585	288	295	519	318	424	500	228	323	254	361	413	403	328	390	449	713	669	672	500	391	278	391	369	355	563	711	371	650	444	480	367	246	191	304	446	572	410	455	464	506	433	316	323	324	303	708	254
11.1995	630	623	348	306	466	294	422	539	238	391	283	442	456	393	347	380	470	735	690	746	473	369	266	361	344	399	509	745	401	620	445	508	398	270	186	324	489	573	398	492	507	539	513	292	312	327	287	807	238
11.2196	666	686	345	283	546	332	435	565	246	363	298	438	450	453	343	473	475	754	727	765	488	393	303	384	386	410	571	833	425	681	478	551	490	249	200	345	486	606	470	550	543	586	558	330	344	355	345	796	294
11.2397	710	727	354	341	591	345	451	572	271	414	294	466	499	425	337	470	484	770	758	779	535	405	306	353	386	390	617	818	452	729	469	595	474	260	209	378	512	635	516	530	485	608	595	346	343	366	341	878	256
11.2598	766	709	380	343	567	361	468	604	312	440	285	448	520	434	337	449	498	828	720	766	513	450	327	379	428	434	609	828	434	836	481	593	485	252	235	346	540	621	462	579	524	627	613	302	385	398	326	777	273
11.28	766	755	374	307	551	390	445	540	305	467	304	435	513	489	338	456	530	808	780	768	549	441	270	424	388	441	598	851	449	735	513	549	464	286	189	416	602	664	488	541	531	612	583	349	390	397	350	879	331
11.3001	771	757	336	298	580	381	466	580	297	386	290	446	508	465	362	466	528	748	753	716	540	429	264	415	396	433	595	798	428	701	512	523	477	232	205	385	590	576	512	542	568	577	600	328	376	391	356	794	294
11.3202	749	698	338	300	530	342	474	534	317	384	313	431	454	435	295	447	459	733	706	679	519	427	296	383	380	406	535	745	441	674	448	534	465	232	203	340	512	627	461	485	477	573	596	305	354	381	332	795	285
11.3403	750	714	316	286	526	315	449	544	256	421	281	421	454	409	301	440	466	748	646	658	511	426	275	387	352	414	555	773	396	664	410	544	418	205	205	341	476	596	454	430	487	548	534	313	377	387	316	767	282
11.3605	723	667	316	298	472	293	434	482	246	385	249	407	418	448	273	395	458	682	695	652	496	338	257	359	315	356	551	708	358	634	420	486	367	227	177	323	449	539	451	449	466	485	496	313	339	318	316	687	240
11.3806	660	620	284	297	470	286	381	506	243	362	227	382	380	392	286	378	410	653	634	587	402	355	227	354	317	344	457	648	361	595	417	511	401	219	178	300	435	531	393	437	461	429	456	276	327	309	289	700	232
11.4007	642	593	285	286	430	279	409	430	237	334	249	362	400	355	273	376	402	596	620	594	397	354	227	304	292	378	481	653	319	569	406	438	386	202	184	286	420	501	383	430	395	436	457	243	282	281	256	598	250
11.4208	576	526	272	246	409	245	327	452	252	320	239	396	381	367	275	351	400	584	549	546	403	372	185	329	296	322	449	589	331	513	352	426	356	212	153	296	460	473	391	410	400	438	446	274	303	296	283	615	236
11.4409	539	503	277	233	442	271	361	419	244	305	249	337	379	351	282	385	380	567	537	569	417	331	216	329	306	340	465	582	329	560	344	439	356	212	171	304	459	494	348	371	412	424	421	286	332	258	257	657	250
11.4611	572	527	282	259	408	230	340	415	237	289	254	371	366	320	280	329	407	594	552	531	388	321	224	306	274	360	486	620	316	603	341	435	342	214	178	277	381	471	350	380	420	386	419	262	288	287	253	595	214
11.4812	589	511	275	272	436	247	373	426	215	317	232	349	350	336	283	363	389	562	536	536	420	321	214	318	287	360	458	592	347	533	376	377	316	204	171	287	457	479	408	390	419	449	423	276	291	279	300	630	233
11.5013	574	498	301	254	461	276	358	446	230	313	228	364	384	353	275	350	383	595	536	619	438	303	233	322	335	325	481	637	317	586	372	448	374	207	171	300	400	486	383	378	413	411	427	259	300	320	281	667	250
11.5214	614	529	282	324	459	283	415	459	232	339	224	333	388	366	302	364	369	613	534	555	452	348	214	322	332	405	497	655	301	598	400	459	392	212	172	272	405	490	363	409	410	433	451	293	309	332	320	665	291
11.5415	630	622	303	270	460	304	365	500	252	304	264	353	394	382	312	369	408	625	575	646	448	303	208	349	305	371	518	664	363	598	441	463	342	210	174	347	442	540	421	428	461	462	483	289	316	323	316	694	241
11.5617	630	593	311	283	485	291	408	472	265	345	246	341	423	368	307	371	417	635	614	604	440	377	231	353	338	348	553	725	341	646	417	476	378	218	180	308	469	540	418	398	460	494	483	308	342	359	309	792	271
11.5818	616	616	294	280	487	282	382	478	255	356	253	381	405	395	305	397	429	642	582	638	472	373	241	329	353	410	517	707	358	602	480	484	406	220	173	334	476	549	443	420	515	507	547	275	332	352	302	785	284
11.6019	704	650	307	311	482	278	435	483	290	354	275	406	459	389	313	439	448	731	620	680	481	418	285	375	351	404	538	755	393	652	432	538	442	236	193	324	495	563	421	479	521	493	557	285	374	375	335	750	255
11.622	682	703	327	298	525	301	426	512	258	375	258	408	485	405	299	395	432	690	613	629	460	402	271	406	353	391	557	720	388	626	449	539	422	234	227	334	515	570	445	416	491	522	554	279	368	356	333	758	288
11.6422	723	700	359	319	544	309	416	526	288	361	269	429	448	429	323	411	468	683	645	676	476	383	259	386	368	397	557	746	371	643	441	567	438	214	198	340	475	546	484	439	516	535	535	301	307	360	304	792	316
11.6623	734	721	334	328	534	319	442	496	268	384	253	423	457	455	327	422	446	727	700	689	496	361	264	350	366	407	562	722	376	644	441	501	425	220	185	339	421	612	427	472	505	534	509	351	356	353	353	761	282
11.6824	798	685	340	320	521	314	414	523	269	393	279	447	421	429	342	395	436	707	616	718	494	398	252	386	374	377	546	743	410	640	461	514	432	252	185	344	502	540	501	483	500	523	570	330	367	327	378	817	299
11.7025	741	682	323	327	510	295	432	500	279	393	273	393	494	424	334	391	437	703	655	650	502	406	238	367	375	399	561	672	388	610	458	532	421	239	187	325	526	556	455	464	542	486	529	286	359	326	348	813	289
11.7226	731	752	324	294	451	304	426	480	272	383	254	454	426	411	303	438	443	732	669	645	491	409	273	362	335	403	507	698	382	611	431	499	468	242	174	332	477	539	418	435	511	546	558	291	325	382	337	761	306
11.7428	745	785	329	327	514	343	401	460	283	394	211	422	444	455	302	436	415	668	697	742	532	409	257	345	378	389	567	725	387	625	405	513	427	238	183	360	522	547	437	412	529	502	554	289	333	340	374	849	298
11.7629	820	789	316	295	577	349	451	511	258	363	271	401	387	411	317	436	452	672	654	621	519	369	269	334	359	390	535	683	379	616	422	472	422	227	189	339	509	597	423	407	492	472	531	301	321	322	323	833	285
11.783	798	841	339	293	491	305	400	525	250	360	270	395	392	419	335	429	469	671	636	719	535	363	246	393	368	389	557	676	427	626	380	501	381	215	184	323	514	539	408	463	487	504	541	330	313	364	355	865	286
11.8031	806	892	337	304	538	332	417	506	286	343	275	409	416	440	309	418	475	674	661	723	510	372	284	390	352	359	553	692	397	651	450	533	392	231	163	317	485	548	424	421	493	543	537	286	329	361	323	882	329
11.8233	837	948	360	263	471	386	429	478	292	378	280	449	415	424	311	427	486	706	698	750	565	384	265	365	342	409	552	758	367	629	433	517	433	259	192	310	500	577	454	441	587	484	529	309	327	359	366	940	265
11.8434	840	914	365	301	560	356	481	523	277	360	277	457	446	450	307	465	493	680	698	773	574	430	260	425	423	406	558	734	411	653	458	526	415	229	174	329	503	594	473	442	613	471	594	308	310	383	309	942	298
11.8635	937	999	376	308	592	351	434	505	274	373	286	438	475	431	319	428	531	767	750	864	533	420	293	385	391	400	553	673	405	679	443	549	395	226	188	360	537	571	442	456	525	525	576	330	339	353	313	957	297
11.8836	971	1025	390	303	548	380	448	535	284	394	302	455	497	469	300	481	514	704	743	794	574	438	328	406	370	413	596	772	406	672	431	528	415	238	194	355	517	580	462	456	574	525	557	302	306	371	358	992	351
11.9037	949	1043	361	303	522	436	484	559	260	360	294	433	464	472	348	469	521	748	791	822	550	441	364	423	393	428	581	764	412	731	441	519	433	240	208	377	535	607	466	476	590	545	560	299	307	353	369	1000	299
11.9239	1067	975	366	342	583	419	468	518	274	378	296	414	485	455	343	484	516	779	742	842	574	458	349	414	381	406	582	802	407	674	475	568	429	229	159	397	548	596	434	471	615	522	586	343	369	418	349	1021	284
11.944	989	991	342	332	571	351	487	551	274	379	323	449	417	478	348	490	486	730	745	804	613	437	298	381	389	452	629	767	382	710	462	537	433	261	187	391	578	662	450	482	585	567	664	308	340	382	390	941	316
11.9641	983	980	375	361	554	390	438	572	279	405	302	463	453	523	351	484	493	792	774	786	606	443	303	425	387	389	577	819	405	735	472	546	418	282	180	393	538	630	463	447	527	546	565	343	344	354	385	973	288
11.9842	884	924	380	324	577	415	468	581	294	398	280	469	492	471	292	450	495	826	770	761	593	410	272	416	381	429	584	807	428	751	472	539	441	255	223	385	527	640	445	490	570	557	564	347	378	408	412	912	290
12.0044	872	870	385	316	547	382	482	550	309	364	313	472	505	458	335	468	512	798	729	769	573	430	271	388	369	421	595	848	436	724	457	544	409	262	198	406	562	634	458	449	569	544	567	351	357	391	407	899	297
12.0245	915	863	325	309	569	344	469	646	267	398	269	478	507	452	325	453	465	785	739	757	568	413	327	355	384	439	592	794	428	692	462	563	455	246	212	418	528	642	478	488	498	529	602	321	394	376	399	842	287
12.0446	826	811	352	304	592	333	425	625	283	383	280	472	498	439	348	450	466	781	662	791	605	421	304	368	369	438	608	813	424	783	465	570	476	224	204	363	531	647	504	490	619	551	598	344	366	352	373	863	289
12.0647	774	767	350	314	617	343	488	578	280	408	311	464	505	471	323	455	475	754	757	715	533	432	302	412	351	428	585	748	416	722	460	534	432	269	196	362	568	555	471	508	567	539	571	336	412	365	396	857	295
12.0848	828	737	353	339	583	377	465	635	295	413	261	464	489	442	356	461	451	753	747	761	531	443	284	388	363	428	618	834	416	713	467	608	442	250	232	369	547	677	466	482	528	545	643	325	374	382	355	893	299
12.105	814	790	332	342	561	340	496	575	279	386	302	492	485	452	342	461	477	780	726	755	535	454	294	396	357	472	619	802	409	734	464	576	451	249	206	367	600	669	450	502	548	522	646	356	362	403	372	797	282
12.1251	724	727	379	334	552	359	474	571	267	400	300	474	495	483	319	467	496	803	732	740	533	439	290	406	385	423	570	834	412	683	470	641	478	265	219	378	588	668	515	539	570	571	577	331	381	360	348	830	285
12.1452	793	725	348	362	572	339	456	577	299	408	291	469	496	489	373	485	491	743	711	762	535	426	285	392	383	420	599	816	434	739	430	604	471	252	218	402	548	675	489	484	537	597	607	325	348	383	369	861	286
12.1653	730	724	360	341	564	336	501	567	317	374	335	453	479	460	326	494	458	741	731	737	570	495	264	361	423	447	617	818	400	771	453	566	467	255	194	361	562	662	523	581	579	517	613	389	394	361	359	830	262
12.1855	737	731	377	329	557	359	451	600	283	424	330	463	531	492	356	486	486	861	686	760	509	394	271	404	383	410	645	848	438	736	480	584	429	271	215	394	554	669	480	470	553	579	599	374	406	390	382	855	274
12.2056	790	671	369	367	599	359	465	582	337	448	338	455	514	413	368	476	471	799	726	752	505	472	301	389	429	453	603	834	445	783	493	592	487	260	200	365	599	718	516	554	549	529	591	334	398	372	347	862	271
12.2257	735	746	391	343	585	346	499	622	307	437	329	503	493	535	405	503	485	763	792	762	570	429	313	403	411	478	602	804	424	737	453	590	492	256	220	401	561	651	511	521	544	554	607	381	398	359	420	840	317
12.2458	786	796	384	369	622	366	471	602	333	427	330	466	469	463	363	498	527	799	735	814	534	456	252	409	401	486	644	813	471	785	481	579	452	219	229	371	595	694	530	514	548	591	555	357	383	425	387	892	332
12.2659	854	727	410	366	570	358	483	650	286	465	330	511	513	494	353	498	488	807	772	831	542	457	325	437	431	425	665	858	480	815	503	645	502	290	224	405	610	659	457	553	563	617	604	361	400	398	405	920	303
12.2861	807	805	370	350	619	402	487	593	301	431	334	500	521	494	366	534	529	823	716	770	557	439	283	445	384	475	640	872	456	810	525	589	489	281	219	416	610	662	511	545	600	590	631	395	388	416	390	904	337
12.3062	842	778	436	368	590	374	534	616	350	478	352	544	511	517	395	525	537	828	790	809	581	450	300	425	417	467	645	911	467	769	465	656	486	279	213	351	634	725	513	546	606	630	662	365	434	368	377	931	328
12.3263	806	784	384	363	637	422	497	628	325	476	369	548	523	565	388	547	570	841	787	768	609	461	305	461	440	475	659	888	457	800	519	665	495	316	255	426	589	713	545	567	606	612	634	406	447	454	381	957	354
12.3464	840	818	451	354	607	404	537	638	323	484	382	562	561	532	415	563	511	859	829	809	589	447	315	447	427	568	632	860	482	763	503	625	509	263	269	413	556	762	488	541	596	589	695	397	389	436	417	985	287
12.3666	866	818	412	390	651	374	508	686	381	519	364	561	579	564	411	568	557	857	774	803	638	499	319	452	422	444	690	953	487	803	523	653	531	297	217	420	613	748	549	542	636	600	636	377	405	411	387	931	352
12.3867	858	816	454	386	652	423	566	710	321	517	358	601	606	551	420	624	539	876	829	866	627	458	348	473	489	534	677	935	463	807	550	681	571	282	250	426	616	697	564	548	608	633	624	423	433	436	397	979	366
12.4068	879	866	463	414	671	431	555	738	361	521	414	588	566	553	457	616	577	860	877	896	631	481	366	489	492	530	719	986	481	870	609	691	527	333	248	487	674	743	542	577	619	622	698	403	409	490	395	995	364
12.4269	906	910	464	433	736	438	571	761	382	538	411	646	617	596	489	712	603	888	853	876	656	523	331	488	493	558	734	1006	510	838	587	719	558	338	237	474	688	853	566	562	638	661	724	425	439	448	424	1010	375
12.447	927	901	485	411	735	456	623	742	393	589	449	665	601	561	528	745	575	930	862	850	643	465	360	513	501	580	737	997	542	915	601	736	570	328	257	448	664	858	626	627	646	659	715	432	474	515	402	1007	365
12.4672	962	916	541	445	720	528	590	820	415	686	528	640	628	628	531	770	604	981	931	909	671	571	419	501	510	542	770	1005	553	875	615	691	520	323	276	492	700	790	604	561	663	690	766	441	452	533	451	1022	347
12.4873	1018	1021	588	456	820	588	644	832	446	739	536	671	681	685	616	855	665	970	985	996	750	562	375	531	482	566	817	1053	493	881	577	710	565	340	255	472	725	889	638	591	711	681	720	454	500	555	482	1027	400
12.5074	1039	1050	652	442	815	580	683	891	469	764	592	760	753	675	645	920	662	981	1052	964	763	570	432	532	500	619	781	1089	550	927	616	749	594	367	241	511	693	917	642	639	728	660	732	471	516	571	437	1043	371
12.5275	1080	1154	666	499	858	628	723	965	535	868	649	836	749	726	668	967	696	1055	1063	1055	769	588	413	584	523	605	779	1208	607	1040	629	757	615	332	257	551	841	933	671	658	735	701	760	478	492	614	474	1093	378
12.5476	1247	1173	697	535	885	729	739	1007	559	907	639	935	761	744	695	1026	714	1078	1116	1113	778	595	401	624	519	635	863	1159	598	963	666	760	695	333	281	522	860	948	633	693	733	727	807	460	534	593	476	1109	418
12.5678	1314	1248	724	564	892	708	791	1032	619	1035	755	982	830	779	730	1185	731	1113	1119	1079	852	618	427	566	543	680	821	1199	606	980	660	795	642	371	264	538	769	945	665	664	750	747	793	511	513	625	531	1140	418
12.5879	1464	1397	695	535	981	736	796	1056	616	1037	746	970	875	812	733	1180	726	1158	1115	1127	888	685	476	567	592	659	876	1263	622	1064	712	818	672	345	292	577	760	1049	717	695	786	754	814	451	521	621	539	1158	423
12.608	1615	1614	738	574	948	725	765	1089	577	1001	740	978	833	836	736	1197	749	1165	1239	1146	841	672	487	606	595	661	857	1204	678	1042	679	845	659	367	291	580	864	998	716	688	752	782	834	491	529	668	507	1211	397
12.6281	1847	1906	733	554	993	713	750	1041	611	996	831	961	824	774	765	1097	788	1189	1208	1120	833	674	476	622	576	653	896	1187	635	1027	738	829	690	350	306	564	833	1019	667	708	778	780	831	512	495	662	568	1128	424
12.6483	2130	2178	733	550	921	707	762	1108	632	958	711	925	830	843	646	1013	743	1215	1219	1176	891	670	470	610	613	640	899	1223	643	1100	733	835	669	382	290	577	878	986	745	678	762	749	849	479	534	619	552	1195	409
12.6684	2438	2539	691	555	910	709	775	1064	573	960	724	956	876	786	665	1017	779	1155	1184	1212	960	671	418	630	633	687	894	1216	647	1033	743	809	690	406	281	571	865	1022	727	671	785	746	827	521	550	627	561	1122	425
12.6885	2854	2956	641	521	890	625	792	969	541	849	680	918	799	803	690	934	755	1189	1128	1223	943	669	437	623	611	689	828	1181	582	1065	747	858	717	380	288	596	863	1026	712	721	833	837	807	533	506	613	506	1242	444
12.7086	3283	3267	572	523	862	628	713	979	525	832	631	896	805	773	671	898	768	1186	1178	1170	909	684	442	576	569	681	831	1222	618	1021	709	836	710	377	328	561	868	946	710	679	803	817	847	499	530	646	538	1198	444
12.7287	3644	3753	592	519	839	630	722	919	494	831	600	862	760	737	628	832	737	1182	1184	1278	946	665	415	593	592	649	862	1227	623	1123	741	832	694	392	273	604	838	997	749	680	843	763	856	514	494	638	529	1243	420
12.7489	4026	4202	578	546	857	530	677	954	492	723	540	755	764	702	636	848	732	1167	1174	1247	936	710	411	592	582	753	892	1177	622	1048	770	864	741	385	301	630	823	964	754	706	838	781	884	476	569	619	540	1185	457
12.769	4311	4408	572	490	900	572	724	881	458	704	531	780	749	724	598	791	736	1126	1118	1165	968	671	414	589	562	700	926	1205	633	1128	716	855	727	377	285	585	872	1025	691	731	800	733	875	477	538	579	541	1231	411
12.7891	4549	4707	574	490	855	531	701	914	488	685	468	721	811	684	565	772	701	1163	1129	1239	935	686	416	572	574	689	929	1207	628	1041	754	779	685	391	312	586	848	981	739	739	800	744	846	506	570	554	508	1241	410
12.8092	4584	4725	559	482	856	522	715	852	423	614	423	731	707	660	597	773	775	1135	1149	1313	1005	708	433	548	614	679	883	1283	642	1095	703	909	650	387	294	618	860	939	727	763	803	789	901	512	549	558	571	1287	429
12.8294	4445	4518	576	542	860	552	686	898	460	623	514	733	717	668	556	733	741	1167	1133	1252	1005	725	410	611	625	706	921	1190	614	1154	749	870	685	387	329	614	884	932	722	739	814	734	898	522	535	593	563	1222	414
12.8495	4192	4298	538	479	869	513	755	873	457	632	456	710	752	747	616	756	783	1111	1136	1276	950	687	450	613	628	754	882	1233	654	1090	772	872	764	394	295	616	838	972	765	778	832	795	907	553	578	561	530	1330	440
12.8696	3733	3785	569	488	844	527	782	940	458	653	455	725	727	653	565	754	745	1156	1143	1288	926	676	410	599	627	718	917	1222	665	1092	773	900	732	384	310	629	885	997	747	777	877	851	916	521	579	568	540	1237	413
12.8897	3265	3307	555	511	847	500	745	930	463	590	429	740	771	698	560	709	785	1187	1156	1232	858	697	469	599	597	684	946	1219	652	1137	804	854	681	435	306	615	872	1034	767	771	886	826	884	493	538	572	568	1334	460
12.9098	2940	2911	548	498	873	530	744	940	458	597	469	737	767	729	525	756	757	1161	1125	1233	942	680	467	625	609	713	964	1264	692	1113	764	951	740	423	346	578	904	1031	709	819	866	801	906	518	580	583	592	1331	432
12.93	2535	2500	573	492	959	497	707	911	455	672	490	708	770	728	582	739	780	1185	1178	1182	919	673	433	612	608	734	977	1274	645	1097	774	974	758	409	345	602	886	1004	752	777	834	848	898	521	570	583	607	1279	439
12.9501	2091	2116	569	542	943	522	725	940	453	657	537	689	843	759	557	710	770	1203	1177	1212	884	719	454	676	610	688	963	1337	648	1239	797	962	735	410	323	593	890	1057	765	800	895	888	999	514	579	633	507	1317	440
12.9702	1855	1816	561	534	903	564	768	938	464	680	479	749	781	763	579	798	743	1268	1141	1292	906	724	458	626	645	714	1005	1332	668	1217	754	917	804	363	336	664	887	1021	719	839	918	858	912	537	575	621	576	1401	458
12.9903	1607	1580	618	532	854	546	810	919	500	651	496	727	792	689	584	731	765	1274	1167	1268	844	688	475	656	653	707	900	1363	694	1209	815	944	749	424	309	629	890	1021	782	807	845	871	947	522	593	583	572	1362	449
13.0105	1442	1505	627	523	927	559	764	948	509	634	521	711	749	739	573	729	794	1243	1195	1238	883	713	497	617	645	754	1002	1405	684	1189	779	966	773	443	323	590	937	1068	807	851	924	869	964	551	592	618	612	1339	516
13.0306	1447	1327	555	565	941	574	795	935	503	660	475	736	821	734	596	768	831	1282	1219	1251	940	663	436	658	633	709	996	1345	697	1201	815	949	829	417	352	622	952	1073	786	817	951	900	1029	565	648	608	587	1451	505
13.0507	1385	1327	622	572	925	616	757	919	461	692	501	709	826	745	578	734	800	1305	1217	1245	871	695	498	695	641	738	974	1303	686	1175	815	993	792	440	366	643	871	1060	793	847	951	878	979	566	619	614	616	1424	473
13.0708	1317	1222	632	526	901	589	796	970	477	703	471	788	842	792	563	723	837	1288	1248	1263	876	725	502	639	702	714	1011	1321	748	1175	807	1020	784	420	366	654	902	1106	807	859	935	878	1030	596	620	649	625	1406	517
13.0909	1323	1309	604	567	926	605	831	968	485	707	531	739	820	768	603	834	745	1228	1222	1249	935	686	493	671	679	691	1074	1393	739	1234	849	1030	747	435	367	672	974	1123	854	796	947	915	986	591	658	641	594	1328	505
13.1111	1336	1369	614	538	942	585	794	1007	489	659	497	741	875	781	577	805	828	1329	1157	1230	910	721	489	693	654	780	1005	1406	716	1267	816	1033	807	474	362	679	910	1060	838	904	947	978	1013	579	673	667	638	1497	527
13.1312	1370	1298	664	601	917	550	761	977	474	757	491	798	903	757	588	775	887	1318	1266	1257	907	727	506	689	698	762	1017	1387	695	1171	793	986	818	472	368	634	918	1104	874	852	1008	963	1035	617	607	653	654	1521	499
13.1513	1315	1360	634	531	981	612	757	959	517	680	482	765	828	750	599	797	812	1307	1266	1305	909	735	538	706	700	739	1109	1464	730	1259	858	999	806	445	368	647	938	1166	777	867	936	988	1032	588	647	614	630	1542	480
13.1714	1375	1431	618	582	1043	603	843	972	478	710	516	779	867	812	588	797	856	1351	1291	1309	927	761	543	708	720	805	1074	1515	756	1262	855	1000	823	457	368	691	999	1085	863	845	945	1032	1082	606	655	645	641	1505	579
13.1916	1451	1436	666	642	1002	625	832	1022	517	676	492	803	823	795	608	770	816	1371	1225	1333	1010	798	566	660	684	832	1070	1482	774	1260	824	1040	806	465	367	666	1017	1071	849	906	944	949	1055	628	643	658	618	1525	563
13.2117	1604	1496	706	588	1028	657	800	983	513	736	525	827	915	801	634	860	891	1443	1331	1425	972	769	580	707	734	879	1096	1490	803	1347	856	1028	820	530	354	741	999	1092	876	887	990	962	1057	627	647	689	700	1513	518
13.2318	1568	1573	675	627	1086	658	839	1076	563	769	555	844	908	898	671	816	896	1460	1336	1386	937	747	521	694	746	855	1062	1438	755	1350	866	1033	848	469	394	739	1047	1144	890	949	1041	983	996	650	714	695	653	1557	558
13.2519	1755	1595	692	615	1040	667	871	1018	563	743	519	874	904	840	682	872	919	1446	1320	1375	961	751	535	783	760	859	1107	1503	797	1381	845	1051	872	491	391	732	1009	1203	949	963	1035	951	1107	649	687	699	718	1633	567
13.272	1780	1741	689	634	1064	626	978	1053	591	686	568	878	917	919	689	845	972	1530	1477	1444	1052	802	558	790	778	886	1143	1627	811	1344	894	1063	895	447	408	703	1037	1230	909	922	980	1034	1109	682	734	701	686	1595	597
13.2922	1866	1891	712	615	1103	663	925	1068	567	738	575	836	972	862	721	910	1008	1487	1461	1462	1091	864	564	786	801	861	1195	1571	856	1327	978	1094	933	505	413	792	1020	1179	888	961	1104	1025	1060	691	684	771	714	1657	587
13.3123	2104	2014	732	617	1137	675	909	1132	561	823	550	868	943	936	677	1016	1016	1604	1435	1560	1075	867	577	783	756	910	1228	1530	852	1426	941	1067	945	501	459	807	1054	1246	904	978	1107	1049	1148	687	700	778	736	1627	558
13.3324	2198	2092	727	646	1069	669	934	1067	559	836	596	912	997	868	729	887	978	1580	1438	1562	1100	873	602	796	810	914	1164	1584	859	1479	946	1120	924	523	406	791	1156	1159	909	972	1082	1033	1123	677	741	751	742	1644	582
13.3525	2355	2240	666	661	1085	684	924	1135	615	799	569	885	935	944	741	927	1035	1583	1459	1623	1085	878	600	794	824	921	1192	1660	834	1404	960	1068	951	511	420	793	1179	1235	946	947	1122	1010	1199	659	763	769	772	1624	655
13.3727	2386	2421	739	693	1106	688	946	1073	607	770	585	931	943	924	767	949	1009	1638	1571	1613	1144	886	626	836	823	936	1236	1547	831	1422	894	1141	959	517	470	790	1149	1258	973	1050	1142	1093	1112	653	773	784	761	1657	595
13.3928	2642	2514	767	692	1106	682	941	1123	634	837	608	905	1024	962	755	901	1019	1590	1551	1573	1118	913	567	799	792	910	1186	1678	897	1458	967	1157	981	539	450	778	1150	1241	952	1065	1082	1035	1179	686	739	779	806	1605	582
13.4129	2679	2586	768	664	1145	669	997	1148	627	819	620	958	1049	990	731	902	980	1636	1574	1502	1156	915	579	821	816	964	1206	1697	862	1428	1016	1138	991	536	460	786	1224	1271	985	1037	1061	1096	1188	695	781	784	764	1692	603
13.433	2662	2721	723	692	1154	700	947	1103	624	786	601	968	1024	935	691	913	998	1597	1532	1565	1148	880	577	854	821	1005	1242	1706	862	1518	994	1205	924	552	454	815	1212	1305	945	1052	1107	1104	1191	644	739	756	737	1644	580
13.4531	2716	2739	746	664	1134	711	937	1174	627	823	569	919	986	890	768	948	965	1637	1625	1498	1162	905	627	827	823	983	1238	1577	856	1552	982	1163	1009	536	386	823	1180	1270	946	982	1163	1116	1147	714	701	760	787	1708	638
13.4733	2620	2688	720	732	1184	714	1026	1138	631	832	614	910	1073	895	729	932	1004	1575	1537	1587	1195	907	589	796	858	908	1212	1665	894	1399	991	1184	991	556	431	826	1154	1308	1001	1040	1138	1121	1189	708	775	759	760	1729	579
13.4934	2656	2455	766	662	1184	703	1001	1169	598	788	652	948	986	958	775	867	1095	1597	1415	1567	1133	880	587	880	878	959	1256	1621	866	1441	1071	1221	1002	565	445	822	1197	1344	1041	1076	1210	1067	1257	727	758	766	710	1776	617
13.5135	2461	2409	709	694	1170	671	947	1199	576	898	602	940	1065	960	695	898	1024	1533	1454	1522	1184	875	618	814	868	974	1288	1637	960	1522	1058	1212	962	555	433	796	1185	1261	1047	1089	1161	1148	1225	721	811	787	753	1833	664
13.5336	2313	2298	729	724	1149	729	1016	1152	610	834	642	888	1031	967	767	1035	1012	1445	1553	1617	1134	912	625	834	892	962	1219	1661	975	1500	1030	1223	933	605	445	855	1153	1270	1038	1038	1163	1142	1212	758	796	765	759	1746	623
13.5537	2230	2189	771	670	1136	681	1001	1230	657	790	594	959	1017	964	746	983	967	1654	1534	1541	1188	941	631	800	881	949	1282	1662	893	1530	1089	1192	975	573	477	857	1171	1304	1021	1124	1169	1130	1284	789	765	803	813	1816	634
13.5739	2054	1961	759	726	1233	702	964	1209	639	867	629	927	1013	942	760	972	1045	1607	1491	1510	1220	928	602	934	895	919	1244	1660	930	1480	1052	1218	1007	566	487	921	1214	1378	1046	1158	1211	1121	1237	715	821	799	763	1837	631
13.594	1908	1847	762	707	1167	729	1055	1216	623	849	576	928	1152	956	702	904	997	1610	1493	1539	1139	912	595	866	903	942	1264	1725	924	1505	1080	1224	1027	550	449	896	1197	1337	1000	1123	1189	1197	1231	750	784	782	791	1796	595
13.6141	1824	1820	786	767	1212	751	984	1215	632	921	645	1016	1093	934	767	983	1067	1583	1454	1647	1227	941	643	931	919	935	1284	1742	926	1596	1055	1358	1017	548	456	879	1222	1293	1042	1155	1214	1143	1288	772	820	859	791	1782	682
13.6342	1806	1812	786	745	1186	749	1080	1285	693	909	606	1002	1021	994	778	983	1092	1620	1564	1575	1184	928	634	916	888	976	1336	1726	960	1597	1042	1251	1099	575	425	851	1258	1382	1108	1100	1229	1171	1279	736	810	810	768	1886	647
13.6544	1744	1661	806	748	1221	774	1060	1268	656	913	644	987	1074	989	767	966	1116	1605	1573	1623	1161	931	665	882	933	963	1376	1742	954	1585	1075	1281	1015	578	451	868	1257	1429	1099	1124	1250	1164	1339	756	831	852	791	1830	638
13.6745	1782	1774	815	715	1216	709	1027	1288	696	910	663	982	1078	1030	758	973	1084	1705	1544	1649	1139	1016	615	901	915	1002	1424	1773	990	1598	1116	1314	1117	604	485	888	1261	1408	1105	1212	1220	1139	1367	832	837	854	780	1823	638
13.6946	1756	1601	841	719	1232	758	1039	1343	704	842	706	980	1048	1036	797	1026	1124	1662	1603	1626	1119	948	606	869	942	1024	1357	1873	980	1625	1123	1368	1104	567	435	846	1277	1407	1129	1121	1259	1258	1324	816	771	847	823	1867	676
13.7147	1679	1707	800	749	1257	760	1077	1290	665	890	663	964	1170	973	784	990	1110	1692	1534	1692	1225	970	614	921	915	1073	1411	1844	930	1643	1144	1284	1068	643	517	855	1248	1422	1154	1118	1318	1177	1366	836	865	855	836	1958	672
13.7348	1725	1658	911	693	1304	781	993	1267	648	943	664	989	1074	991	811	1030	1111	1668	1603	1657	1246	998	683	938	967	1005	1415	1830	1011	1657	1164	1325	1077	572	498	887	1317	1435	1084	1152	1261	1267	1390	835	912	839	814	1909	642
13.755	1731	1753	907	746	1352	772	1046	1445	683	891	635	1073	1113	1066	820	1042	1094	1691	1585	1713	1256	990	675	960	944	1001	1365	1798	984	1682	1085	1291	1082	601	486	932	1330	1495	1086	1202	1297	1269	1395	836	847	883	889	1986	666
13.7751	1775	1718	829	747	1290	807	1138	1331	679	932	675	1014	1149	1048	787	1007	1110	1619	1642	1716	1231	1078	663	911	968	1071	1412	1881	947	1668	1148	1369	1127	636	544	872	1285	1465	1146	1131	1272	1277	1378	796	888	884	817	1958	699
13.7952	1747	1657	817	830	1368	806	1068	1338	697	934	692	1053	1147	1064	786	1074	1152	1731	1616	1668	1250	1042	686	949	929	1062	1443	1893	1047	1660	1184	1434	1128	623	491	890	1315	1507	1087	1253	1298	1273	1449	817	844	927	819	2021	674
13.8153	1730	1761	886	802	1299	774	1090	1364	664	971	683	1013	1181	1050	790	1074	1209	1780	1596	1712	1212	1011	672	946	951	1043	1447	1957	1035	1761	1186	1371	1080	589	506	953	1367	1463	1213	1228	1320	1274	1411	806	844	878	861	2068	776
13.8355	1852	1705	903	837	1371	831	1140	1435	704	939	758	1085	1172	1076	855	1029	1143	1851	1630	1773	1265	1043	725	949	948	998	1452	1868	1044	1730	1210	1358	1086	654	518	948	1377	1528	1176	1173	1302	1278	1441	832	915	913	916	2024	716
13.8556	1821	1760	870	808	1423	848	1120	1453	697	1031	679	1078	1179	1077	852	1042	1165	1807	1688	1733	1285	1022	704	904	1073	1078	1435	1984	1104	1718	1152	1495	1159	702	513	1013	1340	1603	1199	1208	1353	1357	1500	890	943	922	942	2115	724
13.8757	1923	1771	901	826	1425	829	1144	1451	722	956	733	1073	1210	1181	858	1110	1195	1851	1715	1841	1338	1053	744	1035	1025	1148	1598	2061	1147	1858	1189	1471	1150	662	510	951	1386	1558	1182	1230	1342	1311	1536	871	960	994	854	2115	711
13.8958	1947	1868	872	827	1463	822	1199	1456	750	1027	723	1174	1219	1179	880	1183	1274	1923	1785	1867	1356	1135	777	1077	1111	1110	1523	2167	1095	1919	1277	1562	1213	756	567	988	1414	1578	1279	1228	1367	1427	1492	887	965	1045	937	2193	755
13.9159	1963	1828	978	861	1476	786	1236	1547	740	1058	806	1149	1269	1147	953	1157	1268	1865	1802	2044	1453	1113	771	1069	1120	1150	1680	2307	1127	1962	1277	1552	1243	707	536	1000	1436	1712	1302	1233	1479	1349	1550	927	966	1028	984	2316	797
13.9361	2047	1946	976	938	1588	917	1229	1625	798	1028	793	1246	1334	1210	945	1246	1315	1990	1813	2063	1533	1213	825	1121	1139	1234	1636	2391	1171	2017	1332	1595	1244	773	623	1040	1554	1809	1345	1256	1474	1466	1634	966	1134	975	957	2451	837
13.9562	2113	2035	1018	914	1550	936	1317	1606	841	1110	823	1194	1379	1220	988	1290	1438	2027	1908	2161	1537	1225	821	1168	1201	1375	1815	2518	1320	2079	1389	1680	1335	797	668	1124	1620	1904	1397	1392	1568	1471	1621	989	1227	1048	994	2704	933
13.9763	2225	2225	1072	1019	1654	931	1305	1693	850	1200	863	1273	1487	1341	1040	1337	1396	2221	2022	2282	1540	1354	835	1194	1290	1405	1881	2691	1313	2191	1420	1734	1475	874	675	1176	1751	2048	1539	1373	1579	1536	1807	1031	1278	1100	1022	2800	985
13.9964	2416	2326	1067	1048	1664	1024	1441	1776	881	1304	913	1356	1502	1362	1047	1430	1416	2315	2153	2457	1667	1417	923	1283	1320	1472	2059	2809	1471	2292	1499	1821	1504	872	667	1195	1843	2138	1548	1498	1645	1653	1841	1086	1398	1161	1120	3056	1016
14.0166	2524	2448	1114	1095	1764	1033	1473	1936	938	1288	879	1372	1577	1452	1142	1514	1604	2475	2243	2706	1784	1447	873	1320	1464	1547	2228	2995	1539	2353	1581	2001	1623	990	733	1355	1932	2239	1666	1480	1713	1704	1895	1133	1484	1244	1130	3184	1056
14.0367	2824	2597	1236	1094	1945	1117	1503	1918	960	1266	1009	1433	1558	1555	1132	1607	1613	2575	2375	2885	1800	1535	1013	1391	1576	1633	2337	3318	1592	2537	1650	2013	1727	1021	741	1446	2031	2359	1726	1529	1825	1791	2065	1236	1573	1349	1269	3446	1108
14.0568	2902	2900	1265	1178	1928	1222	1558	2067	1044	1416	1047	1504	1692	1687	1209	1673	1739	2577	2540	2970	2036	1656	1056	1469	1561	1692	2397	3521	1785	2715	1793	2115	1823	1011	792	1544	2251	2513	1921	1600	1891	1878	2135	1318	1712	1512	1195	3610	1185
14.0769	3096	3106	1310	1182	2082	1176	1602	2293	1081	1501	1095	1528	1804	1631	1227	1745	1884	2724	2428	3190	2039	1729	1016	1539	1721	1860	2498	3616	1756	2708	1762	2251	1912	1133	834	1553	2274	2583	2044	1580	1831	1927	2131	1288	1807	1441	1324	3842	1239
14.097	3294	3179	1350	1156	2029	1165	1629	2197	1072	1556	1054	1562	1794	1740	1266	1792	1864	2932	2559	3343	2139	1748	1130	1592	1758	1835	2628	3784	1857	2772	1853	2380	1909	1139	826	1592	2368	2657	1994	1691	2075	1971	2322	1362	1837	1481	1292	3822	1273
14.1172	3205	3242	1389	1191	2105	1289	1615	2201	1078	1626	1091	1665	1752	1775	1242	1693	1935	2891	2603	3463	2156	1866	1074	1694	1710	1882	2615	3845	1968	2850	1840	2335	1966	1179	862	1628	2396	2755	2007	1734	1894	2017	2334	1368	1918	1533	1372	3892	1347
14.1373	3411	3242	1286	1161	2049	1249	1730	2181	1087	1522	1086	1612	1905	1732	1235	1776	1990	3027	2615	3382	2195	1823	1071	1658	1765	1955	2609	3785	1858	2880	1867	2346	1971	1107	788	1650	2444	2829	2140	1679	1972	2000	2356	1375	1821	1552	1348	3714	1259
14.1574	3342	3251	1315	1198	2035	1309	1628	2181	1138	1536	1058	1643	1831	1727	1191	1670	1930	2933	2544	3315	2091	1767	1158	1621	1739	1874	2549	3776	1888	2862	1842	2266	1890	1157	845	1731	2381	2598	2116	1656	1886	2114	2286	1363	1855	1524	1384	3828	1270
14.1775	3292	3082	1217	1172	2042	1272	1649	2158	1040	1482	1127	1644	1821	1713	1242	1583	1909	2820	2609	3202	2043	1675	1060	1615	1689	1870	2488	3541	1791	2756	1858	2259	2064	1059	808	1627	2290	2645	1966	1632	1910	1999	2312	1387	1809	1434	1367	3695	1240
14.1977	3135	3068	1306	1143	2005	1218	1584	2064	1080	1476	1092	1548	1721	1633	1130	1615	1855	2852	2560	2999	1955	1756	1083	1510	1590	1812	2348	3326	1760	2575	1802	2182	1939	1012	804	1531	2335	2572	1957	1614	1884	1926	2277	1333	1709	1504	1318	3346	1178
14.2178	2997	2891	1162	1099	1819	1173	1564	2046	1047	1435	978	1587	1625	1642	1066	1495	1814	2624	2418	2928	2017	1643	1079	1448	1549	1786	2256	3200	1699	2599	1701	2017	1903	1033	821	1494	2168	2337	1741	1557	1805	1850	2083	1361	1675	1434	1279	3223	1119
14.2379	2852	2800	1203	1038	1843	1177	1514	1872	1009	1327	1004	1516	1649	1501	1109	1467	1691	2575	2378	2691	1885	1542	952	1384	1446	1609	2130	3037	1527	2430	1657	2037	1715	934	663	1423	2047	2363	1748	1516	1759	1854	2072	1240	1472	1317	1203	2962	1090
14.258	2725	2691	1116	1078	1801	1096	1415	1896	929	1275	983	1453	1551	1463	1090	1398	1603	2540	2340	2573	1791	1540	965	1332	1400	1655	1962	2868	1499	2352	1575	1927	1637	870	743	1317	1897	2145	1638	1501	1680	1875	1947	1208	1378	1210	1173	2991	1003
14.2781	2612	2530	1076	1020	1702	1060	1471	1810	917	1273	862	1421	1532	1459	1019	1458	1540	2466	2207	2454	1681	1475	917	1301	1345	1547	1908	2531	1423	2238	1532	1862	1561	858	678	1316	1878	2171	1617	1521	1661	1723	1846	1148	1307	1224	1135	2664	1008
14.2983	2488	2423	1123	1022	1727	1038	1440	1834	870	1219	966	1399	1460	1377	997	1375	1545	2289	2196	2263	1705	1357	904	1253	1318	1452	1877	2542	1368	2234	1437	1904	1557	887	645	1291	1859	1953	1541	1550	1653	1704	1894	1136	1275	1167	1115	2665	954
14.3184	2400	2331	1100	1010	1691	1040	1409	1735	910	1213	863	1307	1488	1386	968	1331	1509	2288	2102	2224	1586	1305	843	1188	1332	1482	1824	2468	1334	2089	1490	1802	1482	824	653	1230	1706	1923	1510	1484	1659	1612	1737	1032	1171	1224	1148	2563	870
14.3385	2333	2265	1111	980	1609	1011	1290	1693	898	1181	945	1328	1487	1379	962	1327	1400	2315	2150	2190	1681	1323	845	1240	1231	1396	1898	2378	1271	2246	1462	1772	1414	816	613	1286	1709	1911	1488	1459	1744	1667	1744	1076	1155	1171	1146	2570	907
14.3586	2236	2198	1091	981	1686	1019	1327	1627	876	1163	899	1357	1380	1298	1046	1346	1479	2165	2132	2268	1594	1332	896	1248	1252	1400	1768	2429	1334	2168	1413	1803	1473	832	614	1138	1645	1891	1439	1514	1577	1604	1789	1108	1153	1135	1076	2409	850
14.3788	2305	2227	1090	988	1627	984	1387	1689	909	1202	888	1352	1481	1363	1045	1386	1477	2132	2039	2207	1543	1301	843	1200	1233	1378	1775	2401	1280	2132	1473	1798	1369	817	639	1148	1643	1828	1443	1565	1660	1630	1817	1037	1230	1163	1087	2552	891
14.3989	2285	2243	1060	1025	1693	1026	1347	1626	913	1193	852	1305	1441	1270	1081	1391	1511	2210	2042	2111	1583	1311	863	1226	1189	1304	1729	2378	1355	2100	1479	1665	1421	814	630	1182	1655	1883	1508	1498	1646	1599	1820	1053	1162	1108	1088	2408	912
14.419	2169	2220	1063	1046	1614	1024	1406	1728	895	1188	915	1334	1490	1316	1054	1330	1483	2226	2044	2109	1557	1309	883	1215	1215	1358	1818	2413	1268	2062	1518	1735	1458	780	602	1172	1642	1868	1419	1437	1540	1607	1817	1038	1125	1171	1109	2488	858
14.4391	2234	2238	1157	1049	1685	1003	1353	1746	921	1214	906	1372	1494	1363	1037	1324	1530	2214	2112	2187	1648	1211	886	1186	1206	1332	1772	2417	1288	2170	1473	1710	1330	764	621	1124	1633	1808	1433	1478	1673	1648	1821	1084	1102	1147	1091	2532	899
14.4592	2247	2228	1080	1014	1704	1045	1394	1682	898	1244	894	1313	1454	1373	1039	1389	1479	2201	2158	2120	1625	1234	886	1284	1230	1404	1783	2382	1336	2156	1430	1762	1422	880	672	1213	1639	1819	1466	1588	1591	1637	1816	1046	1101	1146	1123	2514	918
14.4794	2335	2196	1053	1040	1719	982	1457	1685	923	1175	922	1361	1467	1353	1083	1302	1462	2339	2072	2233	1602	1365	957	1251	1240	1292	1807	2415	1303	2135	1433	1747	1389	823	666	1169	1673	1809	1459	1522	1702	1602	1752	1058	1138	1105	1087	2504	935
14.4995	2334	2217	1087	1042	1755	1082	1387	1718	946	1273	871	1335	1436	1411	1053	1382	1426	2281	2092	2148	1617	1291	909	1221	1154	1431	1851	2382	1262	2188	1462	1792	1408	853	689	1192	1656	1859	1469	1503	1617	1619	1718	1065	1111	1132	1105	2605	887
14.5196	2226	2236	1128	1087	1758	988	1463	1744	930	1181	906	1320	1483	1472	1032	1318	1434	2297	2143	2228	1698	1339	912	1241	1237	1364	1850	2416	1308	2164	1513	1759	1347	758	669	1183	1606	1924	1401	1530	1680	1629	1822	1115	1118	1175	1150	2578	949
14.5397	2369	2279	1127	1063	1735	1012	1431	1777	957	1311	956	1374	1520	1393	1109	1390	1506	2195	2186	2215	1658	1360	888	1244	1281	1428	1852	2444	1353	2233	1450	1809	1488	830	655	1279	1701	1974	1512	1662	1772	1643	1846	1054	1171	1207	1098	2554	959
14.5598	2424	2257	1127	1057	1752	1115	1505	1811	947	1237	950	1374	1511	1445	1107	1386	1476	2347	2227	2224	1628	1426	919	1259	1239	1451	1847	2412	1351	2274	1516	1870	1440	876	681	1142	1808	1982	1528	1528	1752	1571	1834	1080	1153	1224	1142	2568	969
14.58	2445	2341	1176	1077	1765	1088	1453	1824	926	1275	999	1426	1520	1432	1110	1491	1498	2262	2146	2375	1709	1377	920	1252	1294	1417	1842	2532	1278	2234	1524	1878	1432	848	655	1224	1717	2049	1609	1659	1729	1763	1860	1070	1133	1221	1142	2531	931
14.6001	2365	2236	1178	1066	1784	1109	1444	1794	960	1252	988	1438	1577	1476	1159	1367	1490	2304	2157	2355	1656	1395	969	1227	1291	1406	1920	2564	1377	2296	1499	1815	1527	862	707	1249	1819	2000	1536	1551	1735	1715	1828	1082	1160	1190	1146	2675	941
14.6202	2486	2308	1195	1058	1821	1115	1497	1864	959	1349	998	1431	1513	1522	1162	1393	1552	2385	2149	2323	1693	1366	980	1272	1331	1367	1905	2613	1418	2329	1565	1817	1479	875	733	1316	1761	2043	1588	1662	1756	1734	1949	1121	1169	1254	1231	2584	964
14.6403	2531	2381	1180	1109	1805	1122	1513	1882	976	1358	1002	1429	1580	1511	1135	1485	1513	2339	2329	2385	1729	1417	984	1334	1290	1504	1940	2597	1406	2280	1626	1847	1461	850	720	1209	1791	1992	1526	1671	1821	1678	1949	1153	1161	1318	1197	2642	994
14.6605	2526	2331	1241	1129	1806	1170	1619	1863	955	1393	1001	1483	1556	1578	1187	1499	1574	2462	2358	2305	1749	1448	989	1304	1331	1463	2025	2566	1390	2376	1595	1880	1581	868	707	1335	1778	1979	1623	1708	1811	1805	1844	1128	1220	1262	1170	2702	1008
14.6806	2517	2479	1312	1144	1892	1191	1489	1875	1032	1336	996	1483	1605	1460	1126	1480	1560	2363	2346	2413	1752	1425	986	1291	1362	1505	1966	2506	1459	2338	1573	1880	1550	868	711	1335	1843	2092	1685	1630	1842	1761	2040	1169	1218	1313	1258	2751	1015
14.7007	2574	2537	1266	1184	1810	1108	1536	1947	1051	1349	1035	1500	1658	1606	1201	1481	1597	2458	2311	2349	1830	1463	982	1336	1390	1534	1984	2650	1481	2395	1535	1895	1505	896	763	1355	1806	2023	1645	1642	1807	1838	1888	1248	1240	1268	1271	2747	1038
14.7208	2545	2588	1267	1109	1866	1202	1560	1931	1057	1475	1078	1517	1650	1520	1215	1574	1650	2483	2297	2410	1802	1482	1028	1379	1331	1543	1993	2700	1440	2407	1658	1920	1579	887	793	1314	1911	2025	1752	1674	1823	1731	1935	1206	1203	1282	1243	2778	1104
14.7409	2715	2626	1251	1221	1955	1207	1572	1983	1005	1417	1068	1552	1666	1583	1162	1619	1685	2468	2429	2453	1800	1515	1063	1415	1396	1594	2013	2609	1498	2351	1583	1932	1579	902	767	1294	1840	2063	1665	1712	1903	1840	2022	1256	1284	1214	1237	2874	1028
14.7611	2710	2705	1356	1211	1915	1279	1585	2026	1097	1472	1085	1520	1677	1551	1242	1524	1680	2556	2518	2467	1792	1536	1052	1423	1404	1537	2017	2696	1535	2423	1662	1969	1597	912	752	1354	1944	2157	1604	1766	1937	1884	1953	1218	1307	1313	1311	2966	1090
14.7812	2672	2658	1270	1194	1993	1281	1657	1996	1072	1427	1095	1611	1723	1643	1261	1621	1703	2602	2451	2543	1862	1528	1038	1416	1339	1552	2028	2704	1486	2430	1702	2008	1610	959	756	1297	1967	2298	1678	1773	1948	1800	2028	1194	1307	1292	1314	3011	1127
14.8013	2730	2763	1333	1230	1959	1307	1646	2026	1065	1524	1139	1593	1708	1560	1334	1668	1696	2557	2503	2539	1857	1500	1100	1457	1409	1566	2079	2698	1480	2398	1794	2084	1615	923	760	1375	1902	2184	1656	1777	1936	1784	2009	1238	1321	1291	1267	3025	1046
14.8214	2894	2770	1274	1247	2044	1377	1707	1965	1107	1453	1115	1644	1710	1617	1201	1624	1684	2619	2593	2517	1911	1513	1110	1497	1463	1610	2073	2764	1521	2454	1734	2024	1695	934	746	1419	1890	2215	1741	1742	1933	1845	2021	1262	1288	1336	1275	3153	1108
14.8416	2854	2864	1322	1211	2031	1316	1741	2064	1071	1495	1098	1649	1769	1637	1216	1670	1756	2535	2516	2595	1900	1529	1102	1508	1500	1583	2130	2798	1605	2565	1764	2016	1667	1009	776	1367	1960	2282	1696	1828	2016	1799	2041	1266	1342	1413	1314	3180	1095
14.8617	2954	2892	1453	1250	1977	1332	1735	2000	1088	1491	1118	1638	1767	1649	1242	1713	1814	2666	2607	2661	1987	1459	1151	1533	1476	1567	2200	2775	1629	2603	1778	2044	1689	968	797	1344	2002	2277	1775	1803	1987	1932	2056	1277	1360	1310	1249	3258	1116
14.8818	3028	2933	1375	1191	2178	1419	1758	2032	1146	1468	1074	1620	1830	1695	1296	1668	1791	2701	2557	2710	1917	1544	1132	1477	1437	1629	2110	2790	1599	2699	1766	2090	1733	970	822	1486	1976	2158	1767	1786	1972	1880	2139	1267	1330	1341	1410	3258	1216
14.9019	2992	2871	1329	1285	2016	1388	1708	2089	1165	1527	1123	1615	1752	1631	1294	1619	1803	2688	2670	2677	1996	1613	1138	1483	1483	1663	2182	2795	1559	2578	1798	2067	1733	981	808	1467	1959	2228	1822	1832	1924	1962	2094	1337	1432	1382	1320	3279	1195
14.922	3047	3036	1354	1258	2041	1337	1746	2081	1097	1570	1090	1653	1831	1720	1318	1638	1797	2737	2663	2606	2011	1635	1166	1503	1559	1678	2208	2911	1581	2640	1785	2103	1756	1017	850	1509	2013	2263	1809	1786	2004	1923	2159	1343	1375	1442	1343	3217	1144
14.9422	3058	2957	1394	1266	2123	1419	1708	2202	1146	1569	1038	1655	1829	1728	1287	1733	1837	2738	2608	2658	2005	1616	1207	1507	1439	1775	2193	2855	1632	2678	1840	2139	1769	1011	841	1434	1986	2321	1793	1787	1963	1983	2080	1331	1390	1428	1328	3335	1207
14.9623	3034	3015	1351	1328	2061	1409	1793	2155	1154	1606	1120	1635	1755	1726	1284	1672	1782	2762	2704	2831	2011	1652	1202	1600	1563	1620	2240	2984	1697	2563	1810	2154	1699	1012	863	1467	2115	2336	1836	1812	2059	1953	2223	1356	1406	1428	1393	3270	1133
14.9824	3133	2977	1314	1328	2164	1362	1803	2101	1159	1562	1177	1672	1802	1690	1323	1672	1878	2721	2654	2761	2011	1632	1163	1590	1521	1656	2244	3019	1590	2610	1851	2168	1810	1027	859	1429	2016	2338	1868	1877	1982	1984	2148	1303	1374	1406	1370	3301	1158
15.0025	3082	2951	1372	1296	2075	1380	1784	2129	1197	1574	1182	1682	1835	1714	1294	1655	1818	2767	2773	2639	2081	1718	1201	1568	1532	1663	2250	2952	1619	2716	1772	2179	1771	1044	785	1490	1997	2408	1849	1876	2026	1994	2158	1326	1455	1364	1355	3245	1140
15.0227	2963	2895	1403	1265	2091	1402	1753	2147	1105	1514	1181	1791	1832	1751	1400	1752	1888	2725	2576	2707	1993	1685	1140	1517	1490	1642	2168	2879	1623	2771	1768	2172	1781	1041	793	1474	2133	2409	1876	1863	2013	1998	2195	1347	1399	1476	1367	3160	1197
15.0428	2960	2826	1326	1320	2176	1339	1804	2147	1142	1531	1191	1726	1851	1718	1369	1685	1754	2798	2640	2750	1922	1663	1126	1553	1567	1781	2308	2919	1713	2590	1884	2273	1747	1050	832	1540	2071	2302	1811	1878	2026	1947	2176	1331	1434	1461	1414	3140	1204
15.0629	2907	2920	1398	1268	2122	1392	1749	2193	1157	1620	1157	1670	1787	1699	1268	1708	1783	2703	2692	2718	2036	1645	1129	1510	1527	1682	2294	3050	1680	2661	1862	2096	1746	1032	803	1451	2063	2325	1876	1878	1990	1989	2137	1278	1437	1489	1391	3204	1127
15.083	2906	2787	1348	1289	2112	1365	1730	2068	1175	1514	1160	1738	1786	1698	1256	1707	1779	2733	2628	2708	2069	1624	1101	1521	1605	1722	2292	2965	1701	2626	1799	2212	1711	1069	806	1406	2145	2357	1847	1865	2062	2005	2243	1305	1455	1414	1431	3267	1162
15.1031	2931	2893	1430	1312	2098	1342	1780	2302	1181	1634	1209	1712	1916	1740	1287	1711	1862	2807	2706	2702	1996	1644	1110	1605	1536	1728	2251	2922	1649	2773	1822	2241	1797	1069	850	1467	2140	2318	1869	1900	2112	1990	2236	1350	1434	1454	1386	3035	1079
15.1233	2903	2766	1395	1221	2155	1291	1763	2145	1138	1548	1159	1737	1828	1756	1321	1769	1829	2780	2596	2669	2024	1629	1128	1630	1504	1764	2248	2957	1660	2724	1804	2165	1796	993	847	1533	2105	2374	1866	1887	2091	2091	2120	1390	1410	1470	1355	3100	1137
15.1434	2871	2813	1363	1287	2197	1336	1828	2121	1170	1556	1179	1729	1779	1836	1271	1717	1829	2783	2718	2704	2071	1676	1174	1586	1550	1691	2255	2812	1658	2743	1842	2185	1923	983	840	1509	2227	2481	1877	1888	2114	2054	2225	1344	1472	1493	1419	3108	1193
15.1635	2831	2779	1407	1333	2171	1381	1911	2160	1157	1530	1131	1732	1840	1715	1400	1682	1829	2772	2684	2702	2077	1696	1134	1570	1577	1721	2338	2974	1666	2658	1860	2255	1768	1052	868	1594	2177	2466	1798	1851	2146	1997	2240	1338	1408	1461	1366	3174	1196
15.1836	2915	2834	1530	1346	2186	1359	1819	2183	1215	1607	1183	1730	1911	1758	1323	1762	1834	2749	2740	2751	2068	1660	1176	1609	1488	1754	2289	2931	1623	2593	1937	2309	1800	1029	842	1487	2048	2392	1886	1922	2139	2042	2204	1321	1486	1527	1408	3124	1153
15.2038	2755	2747	1391	1322	2212	1326	1834	2238	1160	1573	1168	1766	1839	1698	1344	1676	1808	2770	2697	2767	2052	1703	1113	1541	1557	1772	2294	3071	1641	2656	1849	2197	1853	1016	888	1556	2168	2447	1889	1900	2187	2109	2230	1409	1432	1469	1419	3109	1248
15.2239	2888	2789	1436	1330	2202	1392	1889	2163	1215	1626	1132	1703	1920	1692	1433	1762	1856	2840	2718	2694	2095	1651	1117	1578	1584	1766	2286	3065	1684	2634	1897	2281	1834	1123	849	1532	2159	2408	1904	2009	2150	2107	2298	1420	1520	1464	1458	3179	1186
15.244	3011	2813	1446	1394	2168	1324	1854	2217	1261	1579	1220	1741	1911	1785	1435	1779	1898	2819	2767	2824	2075	1742	1125	1571	1610	1750	2327	3079	1674	2748	1967	2301	1831	1054	862	1586	2181	2433	1911	1908	2195	2135	2289	1389	1472	1458	1468	3226	1176
15.2641	2986	2868	1481	1372	2238	1402	1861	2187	1182	1657	1209	1742	1882	1861	1405	1710	1914	2900	2727	2848	2110	1714	1167	1618	1562	1747	2297	3002	1670	2760	2010	2258	1828	1101	880	1592	2092	2367	1952	1953	2222	2081	2280	1418	1415	1517	1413	3143	1159
15.2842	2924	2819	1407	1405	2213	1318	1798	2193	1213	1648	1216	1725	1925	1785	1410	1764	1827	2895	2773	2855	2133	1777	1182	1635	1584	1842	2412	3067	1658	2781	2011	2304	1811	1065	800	1594	2302	2511	1910	1969	2191	2122	2369	1344	1484	1507	1429	3253	1186
15.3044	2961	2837	1504	1300	2182	1401	1949	2269	1108	1702	1234	1833	1932	1804	1439	1758	1895	2890	2713	2850	2200	1827	1156	1640	1734	1816	2408	3039	1756	2926	1895	2289	1879	1086	934	1669	2182	2446	1994	1980	2287	2145	2437	1433	1528	1543	1499	3263	1239
15.3245	2935	2904	1577	1415	2267	1402	1895	2279	1179	1634	1210	1779	1953	1774	1397	1778	1930	2782	2752	2934	2166	1735	1230	1675	1701	1767	2357	3099	1735	2853	1964	2355	1924	1044	901	1568	2202	2511	1995	2089	2285	2120	2349	1426	1510	1543	1499	3284	1262
15.3446	2872	3000	1477	1360	2243	1318	1904	2325	1180	1641	1305	1823	1950	1798	1396	1799	1970	2858	2827	2890	2263	1836	1210	1626	1588	1820	2372	3120	1807	2804	1998	2321	1925	1008	923	1616	2197	2555	1952	1990	2242	2196	2369	1455	1509	1497	1482	3271	1226
15.3647	3038	2882	1511	1382	2297	1371	1902	2234	1207	1674	1197	1742	1924	1898	1407	1782	1915	3046	2865	2923	2152	1743	1151	1593	1634	1766	2340	3187	1703	2833	1970	2368	1931	1042	942	1637	2257	2538	1976	2049	2248	2077	2393	1495	1555	1461	1472	3347	1216
15.3849	3040	2912	1490	1374	2246	1365	1827	2353	1202	1684	1242	1803	1949	1823	1410	1787	1948	3020	2826	2887	2239	1803	1214	1634	1672	1773	2493	3119	1679	2854	1969	2319	1910	1166	857	1551	2361	2529	1965	2006	2264	2154	2347	1410	1564	1542	1508	3412	1185
15.405	3170	3031	1477	1402	2330	1373	1873	2333	1202	1679	1290	1851	1956	1877	1381	1877	1982	2967	2789	3011	2166	1761	1183	1615	1603	1789	2433	3175	1705	2904	1933	2373	1896	1120	849	1662	2300	2499	1931	2062	2253	2099	2429	1422	1595	1593	1503	3370	1253
15.4251	3095	2935	1537	1465	2296	1400	1910	2378	1279	1599	1221	1817	2042	1852	1435	1792	1954	2982	2913	2921	2150	1750	1232	1655	1653	1828	2440	3179	1798	2827	1992	2351	1943	1109	851	1619	2260	2519	2078	2045	2309	2189	2437	1491	1495	1580	1599	3490	1162
15.4452	3011	3021	1528	1369	2300	1407	2030	2337	1223	1632	1267	1846	1990	1885	1509	1795	1968	3021	2876	3001	2183	1809	1218	1651	1660	1895	2423	3168	1711	2857	2056	2388	1994	1083	871	1604	2339	2627	1963	2076	2266	2267	2475	1390	1549	1611	1541	3388	1263
15.4653	3102	3024	1488	1352	2307	1473	2002	2407	1273	1642	1221	1824	2021	1784	1462	1842	2006	3041	2883	2962	2231	1827	1226	1645	1637	1872	2470	3261	1796	2955	1955	2423	1931	1147	897	1679	2332	2686	2022	2047	2327	2246	2527	1448	1561	1595	1565	3328	1264
15.4855	3147	3180	1505	1385	2357	1468	1938	2245	1275	1736	1224	1865	2088	1832	1474	1899	1943	3110	2928	3027	2342	1865	1273	1645	1691	1921	2363	3192	1824	2949	2066	2409	1937	1147	919	1659	2280	2555	1964	2107	2263	2197	2470	1493	1516	1628	1507	3461	1272
15.5056	3247	3064	1512	1383	2316	1441	1984	2408	1273	1764	1266	1778	1971	1962	1471	1870	1915	3127	3009	3069	2196	1829	1199	1750	1646	1873	2478	3305	1811	3085	2013	2395	2037	1143	949	1704	2308	2574	2041	2066	2245	2170	2471	1443	1529	1633	1554	3392	1266
15.5257	3212	3187	1573	1453	2343	1445	1977	2348	1313	1780	1307	1824	2082	2003	1520	1863	2147	3165	2940	3059	2315	1861	1269	1754	1756	1834	2535	3248	1821	3050	2042	2440	1906	1199	964	1666	2375	2694	2110	2116	2367	2244	2516	1444	1609	1637	1566	3449	1264
15.5458	3089	3239	1624	1451	2345	1471	1996	2457	1260	1760	1298	1859	2067	1927	1528	1935	2093	3059	2936	3092	2235	1880	1278	1722	1770	1932	2591	3286	1862	2992	2038	2445	2006	1110	925	1673	2372	2645	2128	2154	2298	2176	2465	1481	1539	1607	1567	3455	1323
15.5659	3358	3342	1534	1494	2525	1468	2002	2376	1302	1801	1335	1831	2069	1938	1512	2020	2153	3113	3029	3121	2262	1840	1293	1790	1801	1972	2505	3405	1884	3024	2114	2437	2069	1177	916	1716	2416	2686	2042	2182	2311	2309	2608	1452	1590	1682	1613	3596	1270
15.5861	3379	3421	1555	1447	2465	1493	1990	2446	1287	1799	1252	2009	2094	1990	1573	1987	2040	3188	2951	3039	2285	1891	1313	1795	1739	1966	2535	3343	1864	3018	2151	2427	2009	1241	926	1707	2494	2695	2136	2163	2410	2240	2523	1504	1670	1656	1539	3550	1279
15.6062	3522	3622	1561	1541	2443	1559	2095	2376	1348	1767	1328	2031	2114	1996	1556	1934	2149	3186	2998	3168	2367	1898	1348	1776	1754	1961	2623	3405	1919	3004	2160	2480	2049	1218	950	1653	2439	2777	2132	2164	2334	2269	2593	1564	1700	1654	1616	3543	1310
15.6263	3414	3672	1682	1516	2442	1565	2037	2441	1347	1856	1289	2053	2092	1994	1636	2090	2174	3232	3049	3168	2274	1971	1345	1869	1845	2028	2573	3474	1986	3112	2201	2634	1984	1215	954	1764	2406	2787	2190	2305	2414	2306	2729	1548	1667	1660	1643	3697	1375
15.6464	3564	3927	1653	1542	2450	1510	2018	2482	1411	1859	1438	2075	2125	2095	1632	2126	2198	3271	3213	3241	2379	1893	1411	1973	1755	1983	2700	3482	1899	3167	2189	2572	2070	1171	981	1769	2507	2758	2284	2202	2344	2282	2819	1557	1707	1713	1613	3616	1335
15.6666	3709	4109	1687	1641	2460	1515	2104	2506	1370	1937	1351	2003	2127	2097	1546	2091	2148	3253	3142	3220	2517	1972	1372	1870	1867	2070	2631	3527	1994	3251	2073	2608	2115	1212	1048	1807	2487	2766	2158	2266	2484	2333	2633	1520	1722	1715	1630	3794	1412
15.6867	3769	4267	1722	1605	2565	1650	2164	2582	1350	1907	1307	2088	2180	2086	1654	2132	2175	3309	3278	3412	2362	2106	1430	1978	1833	2042	2816	3613	1969	3169	2229	2559	2145	1319	994	1865	2493	2883	2138	2217	2546	2360	2630	1620	1696	1801	1676	3785	1376
15.7068	3828	4336	1719	1553	2607	1630	2037	2551	1426	1868	1434	2022	2232	2139	1695	2150	2365	3364	3306	3415	2450	2094	1439	1942	1899	2077	2785	3628	1990	3262	2245	2702	2220	1274	1066	1805	2593	2757	2295	2227	2564	2402	2801	1701	1757	1779	1679	3750	1406
15.7269	3977	4368	1738	1602	2634	1664	2090	2648	1471	1945	1410	2086	2368	2130	1671	2176	2278	3368	3213	3405	2471	2028	1466	1966	1836	2072	2773	3622	1983	3266	2303	2652	2236	1277	1084	1859	2629	2944	2255	2355	2496	2373	2921	1630	1761	1763	1665	3920	1421
15.747	4001	4441	1649	1588	2550	1662	2226	2670	1460	1927	1412	2179	2316	2247	1676	2131	2277	3487	3273	3434	2582	2065	1427	2026	1926	2044	2968	3724	1972	3311	2253	2708	2194	1399	1020	1911	2613	2902	2341	2330	2573	2419	2965	1685	1816	1792	1744	3795	1407
15.7672	3970	4466	1731	1633	2647	1642	2221	2671	1430	2009	1435	2127	2319	2180	1699	2171	2304	3435	3402	3464	2596	2136	1515	1976	1948	2176	2911	3691	2129	3345	2347	2628	2257	1350	1069	1967	2675	2979	2363	2347	2570	2435	2845	1725	1843	1860	1712	3860	1423
15.7873	4178	4388	1774	1670	2716	1630	2197	2673	1414	1909	1442	2100	2310	2112	1703	2208	2287	3457	3303	3530	2524	2101	1438	2019	1949	2181	2746	3816	2094	3319	2348	2716	2317	1318	1053	1912	2698	2966	2268	2286	2509	2588	3005	1729	1899	1899	1779	3940	1480
15.8074	4079	4353	1700	1655	2765	1602	2202	2651	1456	1957	1446	2074	2312	2166	1619	2183	2342	3678	3418	3569	2554	2071	1392	2015	2016	2192	2795	3806	2137	3319	2264	2800	2263	1332	1074	1894	2746	3008	2331	2273	2651	2497	2949	1702	1773	1772	1777	4097	1382
15.8275	3978	4371	1727	1550	2593	1648	2191	2728	1416	1976	1478	2162	2269	2242	1723	2172	2428	3402	3318	3543	2630	2129	1548	1980	1941	2110	2867	3849	2086	3348	2348	2691	2264	1359	1099	1910	2584	3046	2363	2324	2610	2450	2880	1733	1834	1829	1815	3861	1565
15.8477	4178	4182	1822	1627	2592	1641	2199	2671	1519	1953	1487	2161	2282	2168	1686	2165	2385	3508	3320	3555	2637	2096	1400	2025	2025	2195	2883	3757	2090	3513	2305	2860	2334	1351	1073	1872	2596	3012	2325	2438	2543	2557	2987	1738	1893	1911	1843	3927	1494
15.8678	3875	4086	1782	1652	2558	1600	2241	2633	1508	2008	1463	2123	2315	2159	1636	2172	2380	3522	3447	3449	2602	2158	1442	2021	2025	2152	2851	3768	2019	3423	2309	2767	2219	1371	1093	1916	2812	3044	2280	2399	2542	2484	2853	1726	1850	1928	1794	3932	1516
15.8879	3877	3895	1692	1703	2699	1621	2236	2707	1437	1992	1429	2125	2378	2135	1664	2124	2294	3582	3379	3560	2645	2102	1453	1950	2010	2145	2833	3717	2106	3385	2390	2674	2227	1326	1055	1927	2674	3020	2352	2359	2588	2541	2859	1701	1812	1860	1789	3934	1487
15.908	3810	3842	1738	1618	2652	1704	2241	2707	1458	2059	1478	2081	2276	2137	1594	2137	2352	3533	3431	3492	2694	2139	1429	1996	1924	2115	2868	3760	2109	3418	2190	2795	2318	1315	1070	1901	2678	3006	2346	2440	2638	2571	2844	1744	1907	1848	1756	3927	1454
15.9281	3876	3823	1837	1577	2654	1700	2266	2679	1461	1933	1468	2071	2419	2211	1646	2117	2363	3564	3328	3585	2594	2121	1461	1912	2050	2195	2919	3731	2103	3389	2230	2716	2255	1302	1083	1905	2670	2944	2328	2434	2614	2432	2838	1689	1781	1810	1709	3939	1440
15.9483	3696	3717	1786	1711	2674	1692	2233	2705	1423	1934	1447	2181	2385	2116	1667	2074	2354	3493	3319	3583	2640	2142	1481	1989	1959	2193	2880	3708	2166	3323	2392	2782	2271	1314	1012	1962	2749	2981	2367	2434	2595	2538	2860	1729	1875	1816	1777	3797	1495
15.9684	3704	3618	1700	1603	2652	1700	2176	2820	1511	1951	1507	2159	2340	2216	1738	2118	2312	3475	3332	3513	2641	2147	1498	2023	2029	2133	2963	3813	2056	3467	2386	2721	2331	1405	1110	1921	2739	3089	2297	2395	2674	2660	2887	1682	1813	1821	1796	3995	1466
15.9885	3787	3635	1793	1650	2647	1683	2317	2753	1505	2023	1404	2121	2370	2273	1670	2096	2359	3519	3366	3506	2606	2222	1473	2034	1989	2254	2980	3703	2082	3369	2309	2768	2354	1343	1123	1965	2708	2993	2284	2451	2693	2621	2769	1736	1837	1798	1755	4021	1492
16.0086	3710	3516	1868	1663	2666	1736	2259	2773	1483	1989	1449	2161	2382	2266	1685	2170	2300	3551	3301	3476	2664	2056	1464	1969	2024	2201	2801	3790	2284	3362	2402	2809	2275	1412	1067	1877	2773	3019	2326	2431	2656	2629	2858	1718	1841	1898	1862	4119	1479
16.0288	3683	3616	1782	1654	2653	1766	2283	2735	1565	1904	1496	2139	2393	2208	1773	2157	2327	3640	3478	3531	2653	2125	1514	1968	2106	2158	2836	3758	2175	3378	2435	2852	2274	1372	1162	1942	2684	3093	2398	2552	2718	2567	2841	1780	1797	1863	1819	4007	1558
16.0489	3655	3650	1883	1749	2633	1700	2233	2739	1457	1994	1559	2181	2477	2222	1778	2147	2375	3480	3334	3513	2571	2175	1500	2039	2017	2255	2900	3725	2082	3409	2428	2848	2419	1400	1118	1868	2818	3040	2431	2484	2700	2579	2889	1740	1847	1904	1870	4118	1453
16.069	3710	3656	1873	1721	2792	1749	2335	2827	1562	2112	1482	2242	2480	2227	1671	2254	2383	3576	3426	3414	2539	2158	1545	1961	2085	2190	2923	3864	2141	3484	2407	2807	2312	1325	1137	1945	2830	3082	2419	2550	2700	2541	2808	1732	1884	1969	1937	3989	1466
16.0891	3746	3603	1835	1797	2809	1788	2390	2782	1605	2212	1559	2215	2412	2313	1851	2218	2540	3549	3430	3561	2589	2204	1484	2049	2083	2275	2916	3942	2153	3438	2417	2889	2387	1349	1165	2052	2839	3096	2380	2498	2778	2673	2863	1820	1874	1843	1903	4165	1557
16.1092	3850	3680	1825	1788	2815	1790	2441	2894	1573	2022	1535	2322	2424	2225	1870	2197	2448	3572	3495	3497	2658	2175	1525	2113	2092	2281	2929	3903	2125	3574	2481	2890	2279	1429	1133	2014	2734	3091	2462	2569	2811	2624	2938	1782	1818	2013	1922	4041	1572
16.1294	3705	3700	1932	1782	2699	1823	2400	2825	1644	2094	1547	2246	2501	2267	1869	2332	2360	3514	3493	3550	2712	2280	1520	2029	2158	2283	2864	3901	2232	3493	2472	2890	2469	1374	1160	2081	2881	3176	2517	2559	2783	2662	2890	1877	1944	1931	1917	4079	1539
16.1495	3891	3755	1951	1832	2900	1750	2427	2888	1602	2011	1518	2249	2492	2337	1813	2318	2509	3650	3508	3589	2713	2234	1574	2147	2098	2351	3025	4014	2250	3643	2518	2914	2443	1359	1226	2061	2804	3288	2545	2686	2853	2655	3031	1840	1877	1991	1949	4054	1603
16.1696	3770	3592	1997	1850	2844	1819	2432	2876	1575	2191	1609	2281	2545	2404	1917	2315	2472	3685	3546	3699	2716	2375	1508	2156	2140	2366	3052	3966	2228	3632	2462	3003	2367	1368	1253	2099	2906	3084	2422	2587	2893	2783	2968	1859	2000	2024	1946	4168	1623
16.1897	3818	3797	2027	1805	2888	1873	2419	2995	1591	2187	1602	2346	2495	2337	1866	2346	2604	3741	3574	3692	2785	2349	1553	2232	2186	2388	2997	4030	2327	3656	2453	2989	2437	1507	1153	2098	2825	3190	2446	2770	2938	2806	3016	1878	1932	2069	2044	4227	1605
16.2099	3772	3734	2057	1876	2951	1856	2458	2935	1649	2144	1674	2378	2479	2379	1964	2273	2581	3717	3627	3705	2846	2338	1671	2116	2279	2475	3182	3990	2413	3769	2500	3017	2462	1522	1226	2183	2898	3274	2507	2662	2960	2824	2995	1882	1924	2014	2071	4246	1627
16.23	3870	3927	1968	1855	3007	1862	2628	2933	1694	2222	1590	2385	2540	2477	1963	2357	2590	3774	3537	3718	2764	2336	1603	2171	2186	2523	3248	4178	2290	3685	2584	3111	2570	1588	1252	2082	2946	3217	2518	2728	2929	2759	3167	1893	2044	2121	2074	4384	1653
16.2501	3845	3927	2085	1975	3057	1801	2466	3090	1763	2248	1729	2357	2575	2411	1987	2402	2552	3835	3525	3723	2867	2326	1699	2226	2278	2466	3105	4204	2376	3824	2652	3135	2589	1538	1278	2218	2997	3306	2679	2770	2936	2904	3016	1987	1996	2128	2066	4304	1707
16.2702	3872	3878	2122	1928	3025	1940	2615	3030	1757	2220	1713	2499	2685	2496	1967	2446	2573	3861	3681	3788	2931	2485	1720	2263	2410	2521	3289	4240	2461	3715	2742	3175	2611	1563	1272	2227	3090	3308	2624	2807	3019	2933	3102	2088	2098	2221	2050	4458	1695
16.2903	4061	3950	2106	2098	3075	1904	2647	3035	1697	2268	1742	2551	2720	2595	2102	2446	2717	3867	3887	3903	2913	2454	1786	2300	2183	2568	3266	4264	2456	3897	2704	3174	2659	1584	1291	2265	3041	3417	2714	2814	3114	3039	3235	2090	2080	2076	2171	4476	1675
16.3105	4110	3934	2175	1971	3159	1922	2589	3111	1761	2373	1732	2552	2662	2603	2122	2478	2674	3906	3682	3877	2999	2529	1758	2434	2398	2578	3259	4262	2554	3929	2826	3176	2690	1575	1313	2339	3104	3505	2772	2858	3164	2968	3324	1978	2038	2240	2098	4616	1767
16.3306	4102	3906	2116	2010	3201	2056	2637	3156	1718	2384	1783	2445	2861	2537	2073	2577	2655	4058	3920	3984	3039	2575	1740	2355	2394	2651	3279	4343	2469	3956	2806	3211	2708	1543	1264	2219	3139	3522	2813	2895	3150	3035	3276	1980	2099	2218	2280	4567	1773
16.3507	4133	4143	2311	2028	3224	2113	2707	3190	1889	2340	1785	2608	2912	2498	2070	2584	2762	3939	3874	4023	3109	2450	1804	2352	2432	2573	3397	4476	2547	4122	2861	3383	2778	1616	1317	2327	3132	3497	2727	2915	3165	3051	3367	2102	2160	2242	2181	4662	1866
16.3708	4295	4095	2198	2027	3132	2104	2742	3226	1867	2452	1843	2624	2946	2673	2097	2587	2819	3983	3827	4221	3094	2636	1776	2351	2462	2702	3345	4368	2627	4114	2820	3338	2745	1578	1358	2356	3189	3590	2854	3000	3258	2946	3340	2096	2174	2247	2187	4703	1765
16.391	4123	4175	2201	2180	3290	2023	2754	3273	1896	2359	1888	2604	2833	2637	2067	2615	2868	4083	3907	4218	3044	2590	1822	2437	2440	2645	3335	4515	2641	4009	2740	3389	2838	1639	1422	2420	3198	3547	2886	2974	3221	3148	3423	2113	2174	2282	2218	4917	1911
16.4111	4306	4219	2208	2074	3186	1966	2677	3339	1820	2442	1871	2710	2833	2830	2119	2581	2815	4157	3941	4131	3093	2569	1854	2414	2437	2640	3494	4507	2536	4040	2850	3365	2788	1607	1318	2320	3233	3642	2807	2948	3321	3121	3399	2156	2210	2221	2273	4852	1866
16.4312	4289	4200	2219	2094	3390	2172	2751	3360	1832	2486	1811	2622	2911	2692	2151	2567	2809	4303	4158	4197	3175	2651	1797	2528	2508	2707	3529	4429	2638	4163	2901	3387	2836	1614	1439	2319	3214	3720	2847	3011	3250	3064	3397	2078	2286	2303	2210	4862	1887
16.4513	4355	4330	2283	2175	3199	2022	2714	3280	1828	2505	1804	2566	2833	2832	2115	2654	2929	4148	4025	4245	3143	2599	1904	2457	2471	2710	3541	4543	2564	4070	2825	3337	2802	1655	1379	2414	3342	3659	2799	3013	3250	3219	3462	2118	2272	2340	2217	4808	1851
16.4714	4469	4393	2220	2106	3384	2115	2682	3219	1860	2465	1849	2645	2878	2776	2153	2584	2864	4173	4093	4265	3169	2620	1769	2533	2586	2803	3509	4718	2553	4144	2876	3401	2821	1637	1366	2439	3331	3693	2871	3000	3448	3168	3556	2076	2203	2266	2218	4753	1873
16.4916	4541	4411	2275	2096	3242	2182	2712	3325	1857	2450	1914	2711	2967	2711	2065	2759	2839	4225	4062	4348	3151	2658	1831	2436	2494	2614	3573	4599	2617	4136	2932	3476	2828	1719	1311	2380	3362	3732	2804	2986	3308	3183	3439	2198	2321	2328	2240	4711	1781
16.5117	4586	4392	2301	2036	3321	2076	2796	3340	1882	2484	1855	2694	2903	2708	2066	2669	2966	4196	4136	4293	3180	2700	1849	2474	2496	2708	3529	4598	2747	4238	2878	3356	2807	1661	1354	2434	3314	3644	2878	3056	3368	3185	3476	2144	2231	2323	2265	4762	1882
16.5318	4635	4439	2246	2162	3303	2129	2895	3289	1900	2487	1849	2647	2981	2709	2111	2681	2908	4390	4168	4132	3202	2678	1883	2487	2505	2778	3475	4629	2693	4206	2834	3478	2772	1667	1430	2421	3309	3713	2971	3070	3295	3238	3375	2210	2308	2311	2230	4942	1924
16.5519	4471	4528	2331	2066	3300	2096	2891	3371	1895	2467	1884	2728	2902	2665	2203	2798	2842	4301	4151	4388	3264	2631	1806	2532	2412	2749	3442	4619	2635	4254	2939	3307	2817	1672	1351	2370	3306	3703	2938	2974	3280	3218	3525	2170	2293	2412	2389	4773	1859
16.572	4555	4509	2210	2039	3301	2079	2772	3415	1947	2366	1889	2768	2988	2800	2155	2619	2849	4471	4022	4241	3165	2612	1894	2420	2386	2808	3552	4726	2657	4147	2848	3423	2921	1625	1401	2451	3270	3700	2909	3079	3345	3275	3425	2165	2290	2315	2335	4949	1837
16.5922	4808	4490	2237	2032	3259	2134	2834	3296	1881	2476	1893	2689	2946	2739	2070	2645	2901	4297	4046	4230	3089	2676	1831	2433	2552	2751	3554	4482	2667	4275	2881	3478	2954	1653	1376	2419	3355	3788	2905	3027	3341	3214	3506	2127	2246	2246	2332	4932	1866
16.6123	4584	4423	2256	2046	3369	2144	2811	3390	1896	2500	1856	2808	2901	2738	2206	2627	2950	4438	4090	4295	3067	2670	1863	2504	2522	2711	3473	4603	2673	4231	2895	3352	2976	1620	1380	2542	3296	3745	2882	2978	3385	3201	3386	2183	2296	2349	2266	4795	1861
16.6324	4762	4514	2169	2101	3303	2123	2803	3388	1945	2540	1882	2724	2838	2718	2108	2678	2859	4330	4062	4204	3053	2630	1789	2415	2448	2680	3491	4600	2628	4251	2940	3358	2797	1590	1347	2442	3275	3617	2908	2975	3334	3076	3474	2224	2254	2352	2227	4857	1896
16.6525	4658	4543	2242	2106	3280	2108	2751	3295	1934	2426	1872	2682	2893	2752	2089	2579	2859	4236	4228	4283	3098	2602	1821	2480	2467	2725	3468	4458	2681	4094	2859	3404	2852	1726	1310	2438	3250	3746	2967	2948	3333	3144	3331	2143	2175	2228	2224	4912	1850
16.6727	4690	4479	2156	2073	3327	2194	2811	3438	1836	2472	1822	2662	2766	2827	2100	2653	2776	4355	4035	4286	3197	2602	1921	2393	2451	2704	3380	4606	2590	4150	2894	3319	2805	1563	1413	2380	3309	3638	2806	2967	3191	3143	3410	2189	2193	2260	2227	4902	1790
16.6928	4548	4456	2148	2023	3293	2182	2784	3196	1879	2373	1885	2676	2821	2723	2124	2709	2754	4329	4067	4256	3066	2631	1771	2362	2376	2736	3332	4604	2599	4059	2910	3368	2856	1665	1377	2323	3223	3521	2838	3047	3352	3068	3450	2091	2128	2312	2239	4828	1848
16.7129	4675	4508	2280	1982	3251	2024	2779	3340	1847	2345	1886	2704	2853	2612	2036	2498	2856	4198	4177	4170	3212	2596	1833	2335	2377	2760	3512	4507	2585	4176	2858	3356	2762	1612	1358	2434	3247	3701	2752	2955	3284	3092	3341	2153	2153	2253	2205	4790	1797
16.733	4498	4535	2228	1964	3209	2136	2862	3243	1902	2425	1848	2686	2828	2662	2060	2586	2770	4214	4151	4240	3054	2663	1828	2458	2460	2655	3317	4475	2556	4106	2813	3196	2740	1594	1337	2367	3127	3645	2886	2933	3210	3067	3343	2105	2135	2308	2244	4772	1713
16.7531	4693	4538	2202	1963	3124	2044	2734	3129	1766	2367	1794	2645	2779	2704	2048	2613	2751	4184	4056	4212	3072	2541	1781	2448	2339	2639	3281	4455	2606	3901	2839	3276	2864	1587	1364	2278	3197	3489	2709	3044	3243	3062	3388	2126	2172	2223	2208	4759	1764
16.7733	4581	4412	2146	2118	3177	2091	2785	3183	1759	2479	1799	2682	2843	2565	2106	2511	2835	4071	4163	4028	3113	2585	1796	2344	2352	2603	3371	4402	2419	3949	2869	3269	2798	1545	1264	2363	3224	3450	2751	2941	3198	2970	3367	2060	2177	2183	2155	4694	1878
16.7934	4578	4433	2198	2008	3171	2068	2697	3307	1821	2341	1690	2642	2746	2591	2053	2529	2725	4181	4080	4066	3022	2575	1686	2279	2378	2697	3357	4447	2479	4062	2844	3168	2711	1541	1356	2362	3130	3565	2701	2979	3196	3102	3273	2076	2144	2209	2185	4578	1859
16.8135	4331	4382	2164	2078	3131	2018	2698	3196	1768	2338	1784	2627	2797	2631	2006	2499	2736	4119	3965	3972	2845	2504	1697	2380	2372	2589	3334	4353	2442	4007	2788	3204	2698	1581	1274	2322	3301	3515	2772	2852	3092	3082	3347	2082	2138	2201	2221	4541	1776
16.8336	4424	4358	2088	2015	3115	2007	2612	3226	1820	2318	1827	2608	2815	2541	2024	2470	2769	4169	3765	4062	2952	2462	1704	2279	2404	2629	3275	4309	2479	3956	2732	3230	2707	1552	1239	2252	3154	3605	2714	2806	3094	3042	3283	2075	2193	2141	2113	4558	1733
16.8538	4379	4293	2098	1965	3158	1991	2606	3150	1690	2248	1732	2510	2762	2561	2010	2475	2744	4049	3802	3894	3022	2564	1725	2347	2384	2544	3281	4236	2565	3902	2700	3263	2690	1560	1287	2183	3023	3484	2724	2760	3208	2999	3264	2030	2160	2205	2105	4502	1744
16.8739	4400	4219	2151	2023	3115	1999	2636	3145	1731	2414	1795	2543	2682	2578	2033	2478	2677	4040	3898	3997	3012	2545	1750	2319	2291	2567	3253	4247	2472	3952	2779	3283	2640	1553	1369	2300	3036	3463	2714	2904	3136	2975	3205	2023	2170	2135	2095	4501	1730
16.894	4320	4194	2161	2056	2976	2057	2612	3111	1842	2333	1685	2502	2770	2579	2023	2492	2677	4080	3931	3945	2952	2466	1685	2380	2327	2524	3151	4331	2520	3917	2721	3071	2754	1598	1313	2155	3223	3539	2699	2829	3056	3002	3222	1915	2143	2164	2179	4504	1735
16.9141	4297	4254	2098	1941	3004	1970	2620	3134	1709	2384	1693	2612	2756	2559	1998	2446	2780	3992	3961	4036	2877	2419	1701	2382	2305	2507	3293	4298	2447	3822	2689	3167	2649	1579	1253	2337	3114	3488	2715	2841	3013	3005	3285	2009	2047	2213	2152	4436	1678
16.9342	4252	4119	2100	1932	3087	2003	2510	3070	1787	2281	1753	2544	2741	2618	2035	2459	2714	3980	3847	3947	2893	2481	1707	2304	2356	2572	3251	4151	2483	3926	2699	3147	2632	1491	1254	2312	3122	3450	2680	2867	3139	2905	3190	2060	2193	2193	2030	4491	1715
16.9544	4141	4225	2085	1900	3025	2008	2720	3055	1840	2291	1695	2639	2690	2603	1981	2468	2657	4004	3849	3949	2931	2350	1720	2279	2280	2572	3283	4389	2467	3757	2806	3199	2609	1606	1315	2313	2994	3311	2695	2892	3090	2926	3265	2017	2143	2234	2129	4528	1686
16.9745	4171	4156	2192	2033	3032	2074	2551	3083	1803	2318	1800	2561	2787	2540	2018	2472	2777	4002	3914	3884	3058	2491	1761	2297	2367	2473	3262	4300	2445	3850	2662	3229	2659	1500	1307	2190	3103	3380	2671	2897	3124	2969	3200	2045	2091	2170	2108	4341	1742
16.9946	4183	4266	2179	1995	2983	1962	2609	3136	1748	2325	1722	2491	2746	2543	2052	2492	2679	4047	3838	4034	3007	2425	1749	2326	2295	2524	3201	4156	2415	3901	2794	3257	2642	1537	1240	2248	3134	3375	2637	2962	3096	2925	3320	1943	2079	2225	2116	4491	1717
17.0147	4194	4130	2095	1976	3048	1983	2625	3032	1730	2307	1768	2390	2672	2698	2046	2482	2806	3907	3859	3904	2995	2482	1654	2306	2316	2428	3172	4252	2410	3870	2710	3155	2685	1513	1311	2337	2961	3337	2711	2887	3033	2945	3165	1946	2130	2202	2186	4526	1728
17.0349	4112	4057	2098	1954	3067	1976	2552	3141	1791	2192	1720	2608	2728	2547	1912	2377	2672	3951	3952	3901	2937	2440	1705	2284	2326	2499	3342	4261	2457	3939	2752	3149	2630	1542	1270	2295	3046	3508	2762	2867	3059	2890	3262	1977	2116	2160	2146	4500	1711
17.055	4202	4116	2080	1964	3067	1988	2608	3123	1745	2285	1670	2486	2693	2537	1974	2405	2757	4034	3932	3980	3010	2549	1704	2368	2231	2502	3313	4392	2463	3898	2718	3188	2627	1507	1292	2298	3071	3429	2739	2859	3059	2820	3164	1913	2047	2124	2104	4528	1792
17.0751	4360	4104	2128	1931	3136	2032	2715	3097	1686	2278	1722	2591	2692	2495	2059	2419	2761	4077	3886	3886	3009	2459	1695	2341	2317	2633	3218	4193	2430	4036	2657	3205	2623	1533	1334	2180	3073	3396	2737	2881	3154	2947	3123	2029	2195	2199	2204	4435	1733
17.0952	4163	4113	2140	1947	3133	2046	2637	3154	1621	2257	1709	2548	2800	2604	1983	2533	2707	3909	3830	3910	3054	2497	1790	2361	2250	2575	3293	4416	2446	3857	2717	3237	2761	1570	1320	2317	3161	3347	2635	2901	3121	2956	3259	2045	2117	2166	2163	4452	1698
17.1153	4161	4119	2069	2019	3014	2039	2653	3087	1873	2290	1754	2531	2775	2594	2111	2453	2766	4109	3754	3939	2947	2489	1713	2317	2284	2574	3183	4198	2492	3956	2752	3244	2725	1593	1330	2244	3219	3477	2725	2813	3195	3056	3210	2104	2132	2081	2191	4537	1748
17.1355	4254	4122	2137	1888	3195	1985	2628	3197	1826	2364	1760	2475	2857	2598	2028	2456	2806	3968	3944	3940	2947	2534	1746	2333	2417	2583	3237	4315	2462	4010	2788	3236	2654	1578	1254	2290	3151	3459	2709	2906	3101	2966	3278	2013	2167	2144	2176	4465	1769
17.1556	4280	4185	2170	2001	3109	1994	2688	3163	1730	2330	1782	2611	2836	2569	1923	2570	2732	4033	4008	4095	3084	2571	1774	2407	2465	2613	3393	4289	2482	3957	2742	3302	2748	1606	1255	2254	3165	3447	2771	2972	3154	2919	3255	2008	2108	2137	2125	4643	1789
17.1757	4384	4262	2212	2062	3193	2018	2680	3226	1864	2337	1799	2582	2813	2636	2086	2617	2757	4159	3885	3869	3029	2528	1771	2447	2407	2640	3322	4346	2497	3931	2781	3207	2771	1596	1385	2305	3206	3488	2705	2957	3251	2961	3340	2044	2200	2241	2176	4666	1778
17.1958	4260	4240	2229	2088	3322	2019	2751	3149	1787	2431	1888	2630	2846	2677	2078	2640	2817	4232	4044	4181	3112	2540	1734	2428	2379	2672	3384	4341	2634	3978	2801	3347	2727	1617	1386	2460	3183	3572	2779	2928	3183	2988	3421	2055	2194	2226	2218	4761	1840
17.216	4403	4167	2337	2077	3290	2206	2813	3299	1916	2362	1865	2613	2868	2723	2115	2682	2768	4112	3987	4183	3053	2623	1855	2484	2452	2658	3526	4561	2558	4008	2841	3408	2677	1613	1397	2324	3114	3606	2804	3013	3292	3147	3399	2174	2299	2284	2234	4736	1799
17.2361	4547	4349	2275	2184	3429	2097	2863	3424	1922	2494	1875	2661	2974	2841	2235	2744	2994	4338	4115	4213	3180	2628	1862	2558	2488	2741	3529	4466	2636	4208	3010	3532	2835	1635	1442	2415	3232	3777	2962	3112	3310	3161	3406	2185	2252	2370	2275	4783	1974
17.2562	4559	4466	2428	2212	3460	2259	2851	3433	2037	2471	1963	2703	3014	2743	2298	2799	2973	4254	4280	4348	3289	2701	1952	2469	2524	2864	3544	4605	2686	4253	2919	3472	2891	1662	1418	2483	3307	3800	2914	3059	3328	3269	3361	2288	2350	2398	2314	4928	1948
17.2763	4618	4549	2430	2272	3483	2251	2958	3555	1992	2546	1987	2853	3141	2871	2393	2804	2964	4309	4272	4416	3353	2773	2054	2543	2498	2840	3605	4762	2826	4471	3077	3716	2903	1721	1444	2503	3507	3773	3024	3268	3496	3365	3502	2240	2443	2477	2383	4993	2097
17.2964	4677	4606	2446	2346	3641	2284	3070	3676	2058	2669	2012	2987	3181	2945	2463	2865	3038	4483	4334	4479	3472	2789	2020	2674	2616	2873	3785	4739	2838	4440	3194	3694	3010	1850	1441	2673	3490	3910	3035	3320	3572	3369	3557	2311	2454	2602	2446	5032	1935
17.3166	4885	4641	2545	2354	3705	2444	3181	3771	2070	2678	2116	2965	3223	2985	2517	3038	3137	4555	4376	4550	3497	3006	2071	2754	2733	3022	3742	4974	2942	4570	3236	3725	3125	1808	1588	2650	3559	3971	3137	3348	3565	3357	3811	2367	2440	2648	2439	5353	2072
17.3367	5002	4871	2568	2394	3702	2429	3192	3865	2187	2769	2170	3088	3336	3081	2455	3075	3277	4744	4610	4639	3646	3007	2162	2800	2739	3118	3981	4985	2953	4624	3254	3844	2981	1823	1630	2725	3666	4194	3336	3437	3821	3567	3757	2501	2669	2632	2589	5306	2126
17.3568	5151	5001	2613	2516	3813	2447	3284	3798	2226	2905	2192	3136	3377	3206	2644	3078	3343	4726	4688	4754	3678	2986	2189	2974	2743	3084	3966	5168	3120	4802	3382	3941	3253	1934	1569	2764	3745	4260	3283	3435	3755	3551	3872	2471	2618	2661	2590	5442	2169
17.3769	5251	5106	2631	2538	3954	2549	3217	3868	2239	2886	2174	3163	3534	3158	2641	3121	3382	4944	4638	4973	3762	3124	2166	2897	2896	3156	4089	5272	3119	4773	3364	3940	3324	1991	1669	2833	3756	4496	3349	3498	3831	3671	3979	2516	2730	2834	2681	5551	2179
17.3971	5393	5140	2659	2522	3884	2554	3173	3960	2235	2844	2220	3213	3411	3243	2594	3140	3400	5069	4814	4992	3787	3121	2154	2814	2869	3256	4088	5190	3190	4869	3412	4020	3362	1971	1696	2864	4016	4328	3418	3565	3987	3677	4045	2567	2658	2879	2688	5581	2259
17.4172	5408	5270	2749	2512	3964	2542	3466	4045	2384	2903	2172	3298	3389	3298	2589	3148	3465	5097	4878	5031	3757	3132	2224	2993	2840	3177	4057	5251	3146	4919	3489	4098	3294	1954	1682	2816	3896	4269	3374	3572	3894	3637	3999	2629	2729	2860	2757	5708	2230
17.4373	5497	5415	2705	2554	3960	2570	3359	3881	2315	2868	2289	3266	3516	3319	2656	3088	3464	5078	4819	4960	3769	3292	2270	2971	2847	3192	4126	5326	3178	4919	3371	4020	3205	1957	1643	2818	3945	4285	3386	3448	3795	3685	4211	2612	2752	2804	2773	5569	2280
17.4574	5527	5405	2664	2528	3938	2598	3181	3987	2344	2996	2367	3284	3566	3475	2629	3055	3451	5116	4862	5003	3809	3160	2235	3037	2943	3139	4061	5205	3066	4800	3367	4158	3460	1995	1721	2814	3921	4291	3406	3479	3860	3695	4139	2577	2767	2672	2823	5597	2150
17.4775	5626	5471	2661	2536	3795	2538	3356	3914	2347	3068	2253	3233	3411	3266	2537	3061	3292	5031	4819	4948	3789	3139	2114	2982	2831	3148	4123	5263	3087	4825	3381	4029	3358	1970	1635	2788	3891	4316	3433	3483	3789	3632	4108	2563	2639	2724	2779	5583	2200
17.4977	5403	5383	2582	2398	3725	2499	3235	3812	2296	2874	2274	3218	3434	3257	2478	2978	3366	4864	4843	4910	3720	3137	2121	2949	2860	3156	3968	5119	3095	4773	3357	3931	3346	1967	1582	2900	3871	4211	3356	3344	3759	3673	3904	2576	2659	2714	2730	5274	2157
17.5178	5272	5219	2554	2393	3706	2422	3210	3749	2271	2789	2189	3124	3287	3150	2461	2957	3320	4720	4710	4723	3619	3084	2141	2923	2782	3147	3893	5172	2974	4479	3278	3800	3272	1914	1443	2721	3855	4174	3334	3342	3697	3461	3767	2517	2583	2633	2533	5205	2082
17.5379	5230	5154	2440	2291	3626	2372	3119	3729	2106	2821	2071	3205	3235	3158	2311	2852	3176	4893	4467	4548	3559	2987	2032	2741	2721	3040	3870	4977	2860	4512	3172	3711	3265	1856	1524	2660	3829	3953	3198	3176	3504	3455	3743	2391	2576	2611	2649	5240	2009
17.558	5034	5144	2414	2256	3665	2272	3045	3593	2076	2703	2095	2925	3205	3020	2394	2796	3144	4584	4444	4486	3484	2867	1994	2594	2764	2998	3664	4814	2900	4384	3029	3765	3090	1806	1471	2593	3546	3961	3181	3132	3555	3418	3738	2343	2543	2516	2537	4974	2002
17.5781	5009	4895	2254	2153	3484	2276	3011	3626	2059	2687	2003	2884	3125	3001	2246	2776	3111	4651	4306	4423	3379	2786	2005	2635	2565	2784	3704	4805	2756	4361	2952	3605	3059	1746	1470	2594	3492	3812	3101	3078	3406	3314	3701	2270	2463	2618	2452	4930	2020
17.5983	4912	4840	2449	2180	3509	2234	2837	3369	2051	2616	1987	2890	2984	2825	2245	2691	2935	4542	4252	4474	3309	2796	1910	2671	2576	2853	3597	4749	2731	4345	3077	3607	2978	1662	1433	2565	3465	3592	3086	3010	3481	3247	3518	2305	2336	2481	2487	4791	2002
17.6184	4707	4806	2308	2138	3295	2262	2905	3310	1972	2588	2008	2719	2998	2822	2164	2669	2898	4263	4218	4317	3268	2690	1935	2552	2514	2790	3443	4532	2720	4264	2904	3475	2934	1684	1457	2452	3328	3774	3030	3078	3401	3230	3565	2200	2363	2489	2384	4800	1914
17.6385	4763	4658	2333	2133	3283	2196	2799	3403	1952	2467	2000	2831	3035	2792	2198	2612	2964	4357	4018	4240	3219	2564	1919	2562	2573	2764	3487	4596	2641	4249	2882	3505	2812	1645	1450	2447	3366	3605	2891	2924	3357	3048	3430	2173	2330	2391	2361	4722	1819
17.6586	4482	4596	2340	2130	3277	2221	2773	3267	1904	2434	1905	2773	2914	2704	2211	2652	2883	4206	4171	4158	3182	2785	1824	2495	2490	2690	3429	4437	2716	4221	2869	3497	2910	1594	1378	2464	3371	3588	2831	2961	3275	3175	3496	2101	2287	2206	2373	4711	1941
17.6788	4452	4684	2223	2032	3301	2109	2706	3341	1868	2458	1878	2727	2958	2695	2165	2577	2811	4231	4084	4231	3105	2649	1828	2483	2496	2640	3494	4444	2713	4160	2805	3265	2808	1685	1421	2354	3210	3647	2910	3001	3347	3137	3503	2078	2164	2343	2282	4599	1872
17.6989	4475	4443	2240	2086	3196	2050	2818	3347	1805	2470	1905	2666	2901	2709	2114	2561	2871	4163	4097	4166	3212	2642	1888	2475	2402	2700	3373	4395	2631	4034	2859	3369	2819	1699	1314	2419	3258	3521	2829	3058	3268	3060	3386	2128	2209	2301	2342	4680	1864
17.719	4609	4370	2344	2043	3190	2047	2825	3246	1899	2457	1810	2688	2851	2664	2081	2626	2900	4206	4172	4037	3183	2585	1762	2457	2497	2662	3407	4396	2556	4092	2823	3420	2772	1697	1308	2444	3267	3555	2918	2896	3388	3062	3431	2078	2218	2264	2251	4709	1813
17.7391	4352	4517	2290	2055	3273	2107	2808	3314	1905	2372	1870	2696	2920	2787	2178	2604	2769	4119	4060	4207	3115	2563	1836	2482	2400	2666	3432	4301	2653	3929	2925	3287	2809	1597	1369	2289	3286	3614	2854	2840	3269	3080	3334	2053	2191	2173	2212	4734	1881
17.7592	4409	4412	2236	2100	3284	2140	2861	3243	1877	2449	1910	2680	2866	2733	2207	2617	2843	4092	4021	4172	3230	2633	1866	2493	2469	2697	3396	4429	2574	4055	2867	3395	2860	1662	1368	2363	3197	3611	2804	2998	3223	3068	3464	2139	2212	2268	2277	4610	1839
17.7794	4442	4329	2195	1998	3295	2209	2797	3241	1934	2480	1814	2676	2870	2820	2091	2555	2813	4279	3991	4114	3274	2614	1813	2392	2312	2679	3490	4430	2611	4086	2852	3324	2810	1588	1363	2418	3204	3663	2846	2873	3210	2981	3238	2098	2227	2300	2286	4738	1821
17.7995	4470	4363	2088	2039	3203	2104	2773	3298	1883	2496	1844	2674	2848	2645	2005	2556	2886	4113	4027	4119	3053	2534	1922	2479	2469	2647	3345	4469	2571	4014	2818	3403	2729	1637	1395	2398	3095	3630	2882	2936	3142	3009	3380	2011	2246	2245	2254	4600	1860
17.8196	4409	4336	2145	2093	3144	2089	2764	3273	1863	2408	1876	2674	2853	2622	2111	2519	2831	4271	3905	4102	3130	2611	1832	2395	2402	2715	3365	4404	2572	4034	2812	3464	2748	1628	1366	2366	3277	3589	2815	2970	3323	3053	3295	2133	2218	2410	2171	4625	1807
17.8397	4458	4364	2236	2042	3274	2107	2775	3278	1844	2407	1912	2638	2842	2704	2099	2574	2685	4080	4129	3963	3148	2583	1873	2437	2344	2589	3414	4368	2606	4133	2917	3395	2756	1683	1317	2441	3238	3690	2801	3061	3181	3042	3420	2073	2275	2321	2201	4755	1799
17.8599	4310	4358	2257	2071	3236	2198	2745	3125	1948	2395	1896	2679	2823	2642	2126	2646	2814	4111	4068	4142	3105	2592	1885	2378	2415	2593	3424	4495	2525	4024	2916	3367	2755	1643	1393	2346	3189	3524	2814	2894	3219	3125	3432	2115	2218	2256	2280	4666	1802
17.88	4420	4403	2275	2111	3253	2141	2766	3334	1899	2459	1894	2652	2856	2709	2182	2544	2990	4000	4131	4147	3009	2628	1830	2451	2430	2623	3269	4435	2504	4007	2805	3422	2842	1643	1323	2398	3243	3597	2860	2811	3158	3090	3240	2185	2245	2336	2195	4701	1795
17.9001	4421	4344	2234	2134	3277	2091	2806	3275	1974	2429	1885	2678	2800	2712	2156	2620	2774	4167	4005	4210	3217	2645	1808	2441	2490	2612	3432	4391	2622	4012	2977	3222	2751	1607	1374	2451	3234	3692	2831	2975	3357	3028	3324	2084	2226	2317	2233	4602	1859
17.9202	4538	4304	2267	2082	3273	2200	2747	3256	1863	2466	1876	2660	2813	2740	2160	2629	2888	4134	4001	4087	3160	2623	1820	2330	2465	2584	3379	4421	2650	4186	2802	3284	2741	1663	1368	2332	3311	3656	2823	2962	3185	2977	3393	2175	2210	2355	2295	4746	1798
17.9403	4462	4389	2267	1996	3320	2077	2747	3240	1959	2446	1880	2723	2948	2758	2162	2550	2867	4164	4059	4173	3176	2609	1826	2449	2398	2646	3435	4361	2662	4053	2837	3368	2749	1630	1312	2416	3263	3597	2916	2991	3246	3084	3365	2094	2272	2333	2202	4718	1907
17.9605	4476	4438	2246	2073	3171	2127	2826	3173	1964	2481	1819	2649	2968	2664	2148	2635	2831	4123	4139	4151	3028	2624	1779	2493	2348	2684	3491	4398	2668	4220	2878	3303	2821	1646	1422	2379	3234	3554	2793	2982	3297	3091	3412	2150	2332	2290	2219	4724	1822
17.9806	4453	4341	2226	2127	3203	2141	2827	3251	1926	2474	1880	2673	2919	2673	2146	2577	2887	4292	4057	4098	3156	2654	1795	2403	2378	2734	3453	4353	2598	4164	2898	3358	2780	1664	1384	2361	3240	3649	2839	3057	3261	3175	3328	2169	2231	2391	2261	4642	1853
18.0007	4477	4435	2193	2187	3246	2112	2846	3229	1878	2497	1920	2758	2974	2801	2153	2534	2843	4253	3948	4231	3095	2675	1849	2412	2495	2675	3430	4578	2635	4170	2908	3477	2779	1631	1366	2432	3308	3537	2750	3074	3215	3052	3394	2128	2282	2308	2301	4809	1868
18.0208	4405	4336	2282	2101	3348	2045	2722	3222	1872	2467	1798	2777	2888	2734	2166	2580	2828	4144	4010	4231	3091	2615	1823	2490	2504	2723	3378	4487	2581	4011	2784	3358	2741	1686	1397	2467	3290	3580	2905	3109	3239	3102	3410	2128	2274	2370	2294	4647	1819
18.041	4572	4416	2323	2103	3301	2162	2730	3253	1840	2409	1921	2717	2865	2747	2127	2598	2888	4168	4061	4212	3181	2673	1885	2576	2480	2584	3422	4463	2646	4071	2827	3487	2829	1610	1393	2446	3207	3576	2877	2945	3357	3036	3373	2257	2279	2209	2276	4572	1887
18.0611	4576	4409	2226	2075	3254	2145	2742	3344	1886	2456	1929	2688	2817	2758	2142	2509	2870	4139	4124	4203	3148	2678	1795	2490	2436	2732	3524	4480	2619	4070	2807	3430	2863	1640	1349	2386	3187	3663	2887	3041	3292	3013	3282	2145	2180	2370	2293	4638	1836
18.0812	4486	4418	2239	2125	3345	2096	2832	3297	1828	2491	1962	2721	2856	2692	2138	2606	2916	4173	4097	4179	3232	2574	1835	2395	2517	2685	3428	4375	2635	4198	2860	3425	2828	1689	1430	2385	3206	3633	2876	3111	3277	3124	3461	2127	2270	2306	2285	4789	1834
18.1013	4564	4376	2314	2091	3294	2097	2790	3352	1903	2439	1869	2676	2860	2764	2125	2588	2880	4249	4081	4266	3193	2555	1868	2475	2450	2693	3359	4378	2731	4034	2833	3393	2830	1658	1332	2386	3306	3646	2854	2958	3340	3183	3345	2144	2298	2339	2276	4719	1790
18.1214	4544	4518	2193	2125	3215	2129	2807	3451	1882	2438	1905	2673	2933	2862	2059	2637	2852	4231	4138	4185	3181	2683	1879	2532	2466	2722	3495	4391	2560	4057	2918	3383	2802	1702	1431	2388	3155	3610	2898	3093	3226	3067	3485	2194	2251	2298	2342	4658	1834
18.1416	4493	4551	2265	2158	3254	2156	2783	3349	1917	2490	1821	2701	2945	2867	2124	2603	2897	4163	4056	4246	3227	2604	1902	2504	2476	2741	3425	4494	2680	4043	2897	3400	2822	1614	1417	2326	3285	3513	2934	2936	3340	3221	3356	2130	2290	2354	2229	4605	1837
18.1617	4453	4430	2278	2067	3383	2051	2796	3265	1916	2396	1938	2645	2906	2818	2181	2576	2854	4105	4014	4137	3155	2620	1882	2404	2465	2588	3450	4446	2554	4064	2897	3446	2840	1721	1386	2465	3226	3589	2874	3048	3221	3108	3393	2093	2250	2396	2282	4573	1910
18.1818	4474	4272	2210	2127	3266	2110	2775	3302	1940	2470	1864	2768	2912	2768	2191	2571	2780	4238	4139	4205	3092	2682	1783	2509	2510	2627	3480	4423	2701	4070	2864	3384	2842	1645	1412	2383	3220	3507	2786	2955	3230	3116	3449	2219	2227	2309	2171	4762	1865
18.2019	4542	4557	2299	2090	3239	2153	2757	3357	1938	2500	1839	2707	2874	2772	2181	2556	2749	4161	4122	4152	3234	2629	1755	2403	2537	2781	3459	4351	2531	4132	2876	3499	2819	1653	1359	2413	3209	3607	2911	3046	3385	3230	3393	2167	2260	2288	2211	4682	1779
18.2221	4435	4371	2306	2075	3307	2179	2764	3294	1979	2434	1894	2687	2976	2734	2200	2657	2870	4339	4120	4101	3100	2671	1852	2407	2507	2714	3402	4487	2616	4078	2931	3446	2797	1592	1449	2380	3330	3546	2950	2927	3356	3136	3398	2095	2243	2300	2307	4737	1879
18.2422	4479	4397	2324	2054	3248	2120	2795	3352	1890	2494	1826	2676	2862	2749	2174	2633	2847	4153	4030	4246	3204	2531	1861	2471	2437	2664	3392	4358	2638	4044	2900	3410	2855	1585	1413	2353	3290	3559	2792	3023	3276	3076	3417	2211	2243	2287	2281	4711	1814
18.2623	4585	4446	2215	2105	3234	2129	2810	3356	1924	2442	1937	2622	2851	2786	2135	2641	2860	4286	4111	4090	3095	2656	1824	2446	2465	2720	3490	4576	2580	4078	2803	3367	2719	1637	1408	2502	3235	3580	2913	3002	3309	3069	3437	2084	2229	2268	2179	4806	1856
18.2824	4616	4520	2285	2157	3336	2117	2778	3351	1968	2469	1921	2728	2886	2785	2195	2567	2826	4198	3857	4185	3228	2706	1869	2469	2396	2715	3330	4491	2617	4030	2895	3377	2754	1606	1428	2462	3204	3606	2829	3048	3281	3109	3453	2218	2266	2308	2297	4672	1897
18.3025	4447	4431	2346	2177	3446	2161	2772	3238	1932	2499	1849	2721	2913	2758	2110	2562	2796	4247	4091	4104	3149	2563	1756	2458	2475	2702	3455	4528	2625	4189	2818	3384	2825	1644	1324	2438	3311	3606	2775	2983	3327	3164	3427	2152	2234	2377	2268	4811	1864
18.3227	4501	4508	2230	2145	3308	2138	2838	3328	1825	2510	1897	2680	2966	2716	2163	2597	2911	4179	4114	4160	3066	2716	1807	2396	2404	2675	3315	4516	2610	4114	2999	3355	2773	1696	1384	2433	3244	3534	2867	2970	3220	3156	3333	2189	2266	2317	2187	4668	1856
18.3428	4546	4412	2241	2053	3270	2057	2775	3433	1870	2490	1898	2610	2869	2730	2160	2631	2869	4203	4050	4352	3153	2658	1732	2430	2451	2706	3431	4494	2517	4066	2789	3367	2778	1617	1384	2340	3236	3592	2761	2994	3192	3152	3405	2156	2197	2322	2261	4596	1837
18.3629	4604	4367	2301	2042	3317	2049	2770	3205	1838	2402	1855	2651	2880	2828	2161	2515	2895	4346	3956	4107	3149	2597	1838	2505	2406	2651	3433	4472	2689	4069	2890	3402	2875	1629	1410	2412	3221	3670	2846	2964	3305	3038	3423	2126	2217	2335	2319	4621	1831
18.383	4548	4371	2202	2142	3165	2138	2818	3278	1882	2382	1802	2646	2815	2848	2093	2571	2842	4244	4091	4153	3091	2690	1820	2403	2446	2729	3381	4431	2577	4135	2811	3313	2799	1599	1335	2412	3299	3576	2789	2961	3228	3101	3425	2117	2179	2333	2295	4678	1775
18.4032	4571	4341	2161	2049	3201	2062	2748	3220	1873	2464	1950	2681	2838	2699	2059	2655	2818	4202	4040	4289	3110	2558	1755	2388	2413	2624	3388	4381	2576	4072	2801	3418	2758	1599	1255	2408	3266	3542	2791	2993	3302	3105	3381	2037	2239	2254	2246	4646	1851
18.4233	4640	4376	2205	2079	3157	2102	2834	3143	1813	2448	1889	2532	2878	2667	2139	2405	2772	4094	4041	4076	3225	2555	1709	2410	2503	2618	3312	4375	2630	4092	2751	3393	2752	1568	1340	2326	3231	3483	2698	2895	3145	3035	3267	2141	2131	2253	2216	4566	1866
18.4434	4513	4473	2109	2067	3292	2071	2647	3279	1803	2488	1762	2533	2800	2664	2043	2513	2791	4100	4017	4190	3025	2539	1880	2355	2415	2683	3334	4356	2575	4071	2720	3242	2756	1591	1339	2406	3125	3467	2846	2905	3229	3014	3301	2082	2177	2238	2182	4550	1835
18.4635	4526	4460	2211	1968	2996	2037	2712	3149	1821	2316	1874	2596	2763	2560	2051	2482	2672	4158	4105	4109	3069	2419	1776	2421	2277	2649	3367	4338	2611	4126	2725	3198	2747	1529	1373	2268	3193	3449	2708	2810	3113	2979	3315	2062	2190	2237	2206	4561	1848
18.4836	4609	4302	2081	1924	3001	2069	2727	3220	1806	2378	1746	2497	2745	2553	2083	2576	2688	4229	4039	4001	2926	2448	1788	2290	2305	2629	3389	4327	2427	3880	2730	3197	2650	1553	1330	2239	3098	3483	2828	2796	3197	2982	3285	1998	2086	2092	2205	4588	1727
18.5038	4525	4431	2051	1971	3099	1934	2603	3093	1792	2350	1787	2593	2654	2603	2099	2434	2740	4006	3826	3920	3042	2410	1678	2378	2300	2559	3065	4231	2452	3924	2639	3181	2675	1505	1302	2272	3105	3400	2693	2838	3145	2840	3252	2012	2046	2183	2185	4456	1739
18.5239	4441	4383	2141	1980	3052	2031	2691	3081	1776	2324	1811	2527	2742	2562	2017	2424	2706	3999	3980	3961	3031	2508	1790	2274	2318	2412	3206	4204	2468	3928	2686	3098	2652	1536	1266	2288	3115	3344	2572	2754	3057	2846	3084	2014	2035	2121	2159	4452	1675
18.544	4467	4293	2112	1959	3054	2001	2572	3014	1774	2226	1764	2590	2605	2597	2025	2431	2655	3909	3881	4036	2914	2478	1676	2273	2146	2477	3104	4160	2350	3792	2648	3082	2515	1538	1179	2237	3075	3285	2761	2691	3099	2883	3149	1921	2050	2104	2134	4469	1686
18.5641	4334	4250	1961	1949	2957	1907	2458	3078	1804	2245	1618	2482	2585	2508	1918	2349	2574	4003	3828	3884	2836	2537	1700	2279	2247	2455	3148	4160	2342	3777	2635	3007	2533	1481	1245	2213	2942	3438	2590	2694	3022	2904	3163	2054	2022	2068	2092	4246	1639
18.5842	4386	4316	2049	1897	3043	1950	2488	3025	1739	2243	1738	2423	2555	2545	1852	2261	2539	3827	3727	3829	2793	2423	1658	2193	2178	2486	3050	4191	2358	3679	2519	3078	2577	1483	1223	2176	2923	3342	2471	2630	2934	2744	3057	1889	1965	1987	2065	4319	1658
18.6044	4458	4248	1984	1798	2972	1867	2561	3048	1692	2114	1710	2418	2538	2523	1891	2362	2527	3763	3824	3772	2828	2384	1656	2185	2253	2372	2968	4126	2279	3660	2561	3017	2576	1454	1207	2212	2969	3187	2539	2606	2856	2810	2973	1907	1969	2050	2018	4165	1583
18.6245	4394	4279	1980	1804	2785	1808	2463	2931	1632	2171	1605	2390	2458	2392	1891	2227	2515	3874	3672	3651	2685	2390	1637	2210	2111	2370	2950	4011	2187	3532	2531	2906	2500	1350	1125	2131	2966	3191	2545	2599	2912	2698	2967	1872	1928	2128	1991	4129	1550
18.6446	4239	4221	1888	1759	2907	1797	2397	2851	1681	2181	1670	2452	2570	2471	1848	2229	2493	3735	3620	3702	2799	2284	1534	2199	2100	2317	2789	3969	2225	3574	2430	2971	2384	1367	1123	2117	2783	3240	2518	2596	2871	2634	3078	1865	1935	2013	1930	4076	1587
18.6647	4337	4182	1827	1667	2811	1828	2419	2737	1663	2155	1668	2350	2495	2353	1816	2229	2454	3825	3612	3685	2707	2214	1514	1965	2078	2247	2816	3897	2255	3520	2463	2981	2482	1353	1188	1991	2822	3041	2413	2497	2650	2586	2924	1755	1869	2028	1991	4094	1496
18.6849	4187	4217	1867	1760	2751	1812	2201	2772	1539	2098	1658	2360	2420	2282	1769	2196	2398	3784	3577	3690	2806	2158	1530	2033	1997	2203	2896	3958	2167	3493	2451	2876	2398	1332	1151	2048	2888	3072	2381	2447	2751	2589	2834	1797	1878	1919	1925	4071	1484
18.705	4188	4125	1764	1763	2678	1674	2399	2729	1539	2043	1550	2244	2297	2233	1745	2088	2336	3635	3516	3522	2654	2077	1603	1954	2009	2248	2759	3658	2094	3489	2399	2794	2288	1275	1086	2042	2615	2979	2355	2508	2657	2509	2828	1750	1927	1918	1852	3888	1442
18.7251	4203	4066	1799	1725	2590	1764	2159	2710	1432	1981	1487	2256	2316	2250	1703	2140	2323	3471	3497	3508	2582	2196	1522	2012	1930	2192	2655	3731	2045	3268	2278	2710	2239	1338	1062	2051	2585	3008	2301	2447	2630	2513	2797	1717	1795	1823	1831	3855	1457
18.7452	3999	4103	1782	1612	2613	1688	2218	2685	1480	1969	1514	2158	2307	2213	1677	2074	2248	3518	3363	3459	2532	2101	1399	1995	1904	2079	2668	3690	2017	3313	2279	2633	2226	1290	1020	1880	2674	2792	2330	2357	2611	2393	2648	1730	1852	1871	1824	3821	1421
18.7653	4047	4083	1688	1546	2554	1689	2113	2734	1478	2003	1452	2085	2356	2230	1668	2046	2230	3369	3305	3286	2511	2052	1450	1903	1899	2186	2581	3638	2038	3207	2286	2594	2173	1250	1086	1892	2587	2815	2283	2260	2501	2385	2622	1682	1772	1908	1798	3618	1364
18.7855	3898	3953	1682	1579	2516	1569	2136	2558	1388	1799	1432	2055	2182	2108	1600	2019	2177	3496	3207	3429	2453	1988	1358	1879	1781	2000	2632	3587	2035	3264	2189	2504	2194	1233	1042	1882	2466	2701	2212	2302	2384	2399	2627	1660	1707	1736	1737	3624	1398
18.8056	3936	3777	1648	1521	2473	1591	2088	2511	1445	1793	1395	2122	2098	2056	1574	2013	2173	3283	3145	3216	2360	2026	1317	1831	1782	1986	2551	3350	1924	3031	2094	2573	2175	1193	969	1796	2435	2711	2205	2184	2429	2360	2536	1568	1617	1764	1710	3592	1372
18.8257	3806	3793	1597	1503	2492	1588	2034	2389	1387	1827	1379	2079	2161	2029	1562	2012	2116	3203	3253	3188	2447	1899	1321	1780	1785	1996	2506	3402	1836	3110	2136	2498	2189	1181	943	1786	2510	2685	2106	2025	2368	2292	2586	1542	1619	1737	1674	3607	1317
18.8458	3736	3809	1543	1507	2377	1468	2040	2360	1332	1855	1379	1910	2046	2112	1538	1918	2059	3207	3097	3233	2169	1881	1274	1794	1757	1905	2441	3362	1858	3084	2037	2358	2003	1168	968	1746	2373	2612	2054	2116	2447	2249	2459	1498	1583	1704	1694	3494	1315
18.866	3657	3638	1559	1448	2298	1540	2062	2340	1409	1821	1395	1916	2086	1989	1442	1826	2009	3199	3020	3090	2207	1898	1266	1766	1694	1863	2398	3219	1888	2977	2037	2504	1923	1114	941	1740	2347	2609	2040	2116	2311	2233	2347	1498	1587	1613	1642	3365	1240
18.8861	3719	3654	1557	1392	2314	1485	1950	2309	1360	1686	1340	1970	2027	1943	1475	1790	2022	3091	2948	2997	2179	1796	1307	1709	1700	1823	2466	3142	1729	2930	2075	2406	1959	1090	956	1679	2262	2557	1999	2000	2293	2180	2425	1524	1542	1654	1567	3373	1243
18.9062	3568	3459	1602	1472	2230	1473	1976	2197	1323	1643	1294	1904	1953	1928	1516	1724	1980	3130	2965	2922	2189	1856	1263	1694	1708	1820	2376	3063	1778	2886	1872	2227	1904	1017	917	1656	2247	2529	1951	2019	2198	2084	2261	1482	1531	1612	1558	3308	1148
18.9263	3475	3418	1598	1421	2203	1430	1905	2304	1265	1671	1332	1859	2005	1843	1405	1729	1944	2904	2828	2915	2154	1785	1186	1632	1693	1779	2317	3075	1788	2806	1881	2311	1917	1029	948	1648	2245	2476	1951	2067	2166	2008	2167	1466	1575	1605	1508	3170	1245
18.9464	3431	3340	1492	1339	2102	1384	1847	2239	1269	1679	1280	1859	1928	1862	1444	1736	1924	2883	2778	2823	2118	1753	1242	1630	1549	1787	2232	3096	1738	2839	1899	2195	1839	1116	887	1643	2134	2474	1924	1920	2073	2038	2257	1406	1497	1517	1579	3227	1203
18.9666	3359	3349	1483	1429	2086	1377	1804	2193	1283	1668	1282	1801	1885	1823	1378	1741	1922	2852	2834	2844	2104	1758	1184	1539	1527	1678	2193	3030	1711	2694	1900	2154	1814	1057	865	1542	2176	2371	1931	1953	2108	1999	2180	1447	1479	1503	1509	3124	1180
18.9867	3285	3271	1455	1337	2106	1379	1817	2102	1259	1634	1218	1738	1909	1803	1361	1698	1727	2860	2793	2747	2044	1736	1173	1578	1571	1703	2235	2887	1617	2691	1965	2223	1810	1126	886	1512	2079	2306	1857	1915	2186	1938	2189	1358	1445	1492	1572	3044	1135
19.0068	3294	3187	1409	1316	2166	1362	1858	2070	1203	1629	1172	1799	1907	1784	1365	1614	1921	2744	2656	2724	2043	1701	1189	1617	1512	1725	2219	2858	1702	2716	1826	2136	1757	1065	889	1589	2184	2316	1807	1880	2107	1872	2154	1342	1414	1434	1531	2884	1216
19.0269	3320	3204	1416	1401	2117	1343	1813	2133	1213	1665	1184	1673	1838	1762	1374	1644	1820	2749	2738	2706	1996	1688	1186	1569	1553	1699	2145	2852	1653	2658	1855	2059	1728	1017	861	1485	2030	2313	1821	1815	2091	2035	2153	1377	1427	1467	1422	3043	1178
19.0471	3243	3122	1436	1339	2013	1276	1816	2133	1181	1538	1125	1650	1805	1754	1360	1665	1877	2618	2670	2682	1962	1623	1161	1557	1458	1684	2112	2825	1578	2567	1816	2025	1724	1056	863	1491	2044	2327	1796	1916	1979	1896	2131	1341	1357	1465	1406	3009	1125
19.0672	3239	3004	1347	1313	2017	1369	1708	2043	1207	1505	1177	1741	1779	1695	1305	1606	1718	2668	2597	2591	1945	1620	1154	1477	1498	1608	2106	2730	1529	2495	1788	2025	1775	1058	845	1452	2044	2313	1734	1918	2037	1987	1975	1305	1336	1427	1429	2865	1168
19.0873	3093	3095	1350	1323	1958	1253	1658	1972	1145	1504	1157	1628	1820	1733	1312	1619	1721	2648	2628	2521	1916	1688	1101	1501	1493	1587	2073	2816	1528	2456	1741	2050	1765	1051	855	1441	2005	2257	1756	1723	1894	1878	1993	1265	1372	1404	1383	2883	1113
19.1074	2936	2941	1311	1273	1907	1360	1710	2033	1101	1513	1121	1634	1636	1657	1266	1561	1791	2591	2494	2418	1910	1616	1085	1439	1503	1592	2010	2699	1545	2535	1698	2057	1721	925	852	1480	1981	2224	1728	1857	1984	1889	2013	1244	1322	1413	1390	2769	1101
19.1275	2997	2900	1331	1241	1996	1325	1706	1929	1177	1528	1175	1615	1763	1677	1325	1575	1782	2570	2550	2602	1944	1515	1041	1524	1488	1568	2011	2708	1452	2487	1720	2023	1611	956	853	1481	1933	2171	1692	1775	1910	1805	1964	1313	1313	1369	1341	2753	1184
19.1477	2982	2827	1349	1313	1992	1245	1647	2010	1194	1511	1181	1675	1736	1553	1306	1568	1703	2581	2404	2464	1832	1599	1112	1513	1393	1545	2020	2675	1561	2411	1706	1986	1669	970	792	1483	1953	2183	1711	1791	1980	1757	2021	1207	1331	1446	1364	2777	1046
19.1678	2921	2916	1336	1233	1936	1255	1612	1956	1149	1432	1134	1556	1702	1709	1268	1547	1681	2482	2439	2399	1899	1583	1105	1379	1461	1531	1959	2621	1524	2495	1597	2022	1640	957	772	1426	1889	2075	1648	1736	1864	1812	1958	1273	1310	1383	1320	2782	1089
19.1879	2966	2818	1309	1196	1961	1288	1625	1987	1130	1426	1172	1561	1725	1629	1223	1549	1681	2606	2362	2449	1810	1516	1029	1443	1409	1518	1922	2651	1502	2328	1671	2010	1655	937	820	1459	1917	2102	1722	1744	1969	1795	1995	1224	1337	1392	1398	2733	1053
19.208	2931	2860	1295	1237	1920	1292	1672	1999	1156	1384	1109	1650	1727	1707	1275	1494	1672	2417	2478	2373	1778	1573	1070	1431	1458	1602	2001	2556	1474	2387	1645	1979	1612	905	850	1412	1820	2061	1636	1749	1927	1750	1922	1225	1301	1404	1273	2642	1120
19.2282	2874	2752	1346	1244	1788	1215	1654	1940	1130	1456	1108	1589	1574	1613	1286	1410	1703	2449	2299	2391	1783	1560	1085	1413	1438	1591	1983	2564	1486	2352	1655	1886	1655	905	799	1440	1869	2130	1647	1746	1969	1768	1949	1279	1286	1433	1382	2700	1087
19.2483	2775	2706	1300	1215	1989	1265	1643	1947	1172	1494	1038	1614	1683	1536	1247	1502	1688	2448	2356	2333	1886	1483	1035	1454	1416	1534	1922	2541	1509	2338	1714	1975	1564	941	852	1434	1870	2110	1672	1703	1861	1778	1953	1212	1334	1325	1371	2636	1118
19.2684	2772	2688	1325	1281	1916	1221	1638	1844	1115	1399	1117	1598	1643	1662	1247	1555	1685	2453	2302	2466	1799	1474	1067	1452	1408	1520	1925	2599	1517	2337	1694	1924	1583	923	848	1415	1917	2123	1651	1731	1904	1791	1951	1267	1247	1303	1193	2696	1081
19.2885	2758	2575	1327	1212	1831	1216	1697	1938	1081	1428	1115	1596	1662	1610	1270	1523	1661	2383	2385	2405	1841	1479	1066	1359	1397	1601	1943	2585	1500	2389	1662	1894	1570	942	798	1413	1819	2034	1673	1744	1828	1730	1866	1256	1321	1315	1341	2656	1070
19.3086	2833	2580	1255	1275	1918	1262	1607	1914	1164	1452	1055	1620	1694	1629	1263	1510	1648	2442	2382	2402	1880	1529	1062	1445	1440	1485	1974	2526	1502	2357	1714	1923	1576	916	810	1432	1843	2081	1690	1726	1831	1734	1906	1179	1314	1397	1298	2600	1058
19.3288	2766	2674	1316	1241	1879	1243	1646	1856	1122	1466	1076	1534	1682	1623	1247	1615	1605	2358	2235	2355	1833	1557	1014	1434	1430	1508	1960	2475	1477	2365	1634	1974	1579	915	782	1380	1870	2069	1680	1738	1879	1670	1900	1236	1206	1353	1343	2650	1040
19.3489	2764	2609	1330	1275	1844	1211	1603	1862	1156	1475	1093	1560	1678	1541	1293	1495	1642	2420	2400	2350	1814	1564	1051	1479	1376	1524	1855	2550	1496	2296	1658	1869	1623	941	809	1365	1855	2102	1603	1815	1926	1681	1825	1275	1310	1303	1380	2781	1078
19.369	2744	2713	1301	1269	1892	1264	1637	1974	1117	1414	1124	1565	1705	1616	1309	1447	1689	2436	2347	2421	1843	1502	1053	1387	1403	1584	1970	2536	1488	2332	1724	1942	1632	957	807	1382	1850	2135	1628	1793	1878	1768	1840	1261	1303	1390	1333	2692	1058
19.3891	2742	2676	1315	1246	1881	1171	1647	1886	1138	1409	1174	1656	1670	1556	1248	1501	1700	2434	2355	2395	1756	1469	1056	1435	1402	1554	1979	2548	1490	2401	1668	1906	1600	978	770	1406	1848	2072	1668	1718	1919	1790	1878	1307	1265	1355	1356	2661	1070
19.4093	2774	2666	1297	1277	1838	1255	1543	1868	1053	1417	1077	1671	1663	1613	1227	1620	1605	2423	2324	2360	1851	1514	1096	1380	1430	1570	1957	2519	1440	2342	1691	1956	1699	947	837	1418	1840	2093	1677	1764	1856	1803	1912	1247	1253	1344	1288	2802	1111
19.4294	2680	2737	1292	1253	1876	1228	1613	1956	1136	1485	1134	1598	1680	1652	1214	1578	1572	2503	2399	2340	1884	1574	994	1486	1364	1516	1975	2566	1528	2369	1645	1903	1672	959	838	1490	1798	2092	1660	1741	1863	1837	1916	1214	1285	1345	1238	2726	1114
19.4495	2775	2659	1346	1204	1906	1274	1650	1942	1087	1514	1144	1552	1719	1645	1260	1553	1726	2432	2380	2442	1833	1493	1096	1443	1413	1531	1952	2549	1537	2335	1605	1981	1678	972	805	1441	1867	2042	1645	1796	1949	1811	1915	1227	1337	1321	1358	2665	1090
19.4696	2834	2652	1417	1270	1946	1286	1643	1947	1155	1471	1148	1569	1722	1604	1351	1545	1684	2498	2398	2465	1790	1514	1154	1402	1368	1575	1954	2596	1497	2439	1643	1987	1621	979	818	1412	1905	2128	1603	1783	1917	1739	1922	1242	1316	1435	1326	2746	1110
19.4897	2829	2628	1382	1275	1867	1346	1646	1965	1062	1480	1093	1620	1753	1628	1333	1522	1714	2581	2474	2461	1833	1545	1070	1525	1386	1615	1935	2631	1558	2401	1671	1985	1601	974	822	1444	1913	2120	1666	1769	1955	1813	1890	1219	1400	1473	1389	2733	1077
19.5099	2798	2741	1383	1251	1954	1307	1654	1948	1212	1511	1077	1588	1796	1665	1328	1530	1727	2434	2455	2487	1886	1574	1096	1436	1462	1630	2006	2626	1584	2382	1655	1991	1690	981	848	1447	1874	2105	1617	1769	1938	1809	1898	1275	1300	1460	1340	2767	1129
19.53	2767	2665	1297	1256	1920	1311	1688	1924	1198	1468	1154	1660	1716	1646	1355	1582	1773	2423	2462	2424	1942	1521	1169	1468	1463	1586	1963	2661	1547	2411	1711	2035	1657	1021	806	1504	1967	2185	1720	1700	1861	1809	1886	1354	1355	1397	1370	2761	1088
19.5501	2816	2783	1325	1236	1960	1306	1711	1951	1168	1499	1188	1664	1738	1710	1394	1565	1766	2569	2549	2456	1935	1550	1102	1498	1513	1648	2060	2599	1543	2453	1724	1898	1591	1051	849	1385	1959	2088	1683	1827	1942	1838	1996	1305	1385	1387	1450	2728	1078
19.5702	2889	2770	1358	1307	1956	1317	1710	2004	1212	1507	1160	1662	1809	1672	1341	1573	1689	2562	2471	2465	1860	1561	1184	1458	1486	1647	2036	2626	1522	2489	1711	1935	1652	1059	873	1480	1967	2214	1689	1777	1929	1808	1935	1295	1346	1406	1352	2667	1086
19.5903	2841	2745	1387	1255	1977	1350	1645	1982	1240	1478	1166	1657	1752	1665	1380	1541	1619	2514	2482	2504	1816	1607	1127	1494	1466	1570	1963	2685	1519	2482	1725	1920	1662	1014	808	1470	1980	2080	1692	1818	1878	1884	1885	1296	1380	1343	1456	2808	1095
19.6105	2809	2787	1416	1343	2022	1261	1754	1984	1204	1486	1156	1736	1815	1711	1326	1565	1712	2574	2453	2413	1853	1607	1141	1473	1443	1613	2049	2531	1517	2403	1798	2004	1647	968	830	1482	1977	2186	1716	1773	1915	1746	2039	1326	1311	1396	1383	2637	1126
19.6306	2770	2720	1375	1239	2029	1261	1688	1972	1184	1514	1152	1605	1849	1668	1357	1621	1700	2551	2481	2399	1818	1654	1088	1509	1480	1635	1936	2651	1518	2395	1784	1969	1704	1038	857	1517	1932	2118	1641	1756	1953	1767	1988	1277	1331	1362	1385	2773	1133
19.6507	2783	2776	1403	1297	1939	1320	1647	2059	1143	1515	1127	1626	1783	1730	1296	1559	1722	2580	2514	2404	1869	1572	1082	1455	1462	1622	1893	2606	1575	2411	1700	2054	1680	974	834	1456	1988	2218	1693	1759	1951	1828	2009	1303	1304	1359	1383	2722	1131
19.6708	2766	2749	1337	1265	1937	1224	1720	1965	1159	1450	1219	1732	1712	1692	1320	1542	1700	2480	2428	2390	1924	1604	1107	1525	1400	1559	1992	2675	1548	2400	1754	2060	1724	996	842	1470	1946	2121	1767	1763	1906	1781	1974	1282	1271	1463	1459	2760	1129
19.691	2845	2681	1340	1205	1969	1300	1682	1986	1184	1536	1218	1668	1736	1666	1322	1560	1783	2471	2409	2401	1855	1606	1074	1464	1490	1594	2021	2599	1546	2410	1665	1920	1729	939	858	1368	1841	2142	1679	1789	1949	1772	1957	1321	1353	1368	1404	2679	1049
19.7111	2864	2757	1316	1231	1931	1313	1641	1919	1142	1499	1099	1574	1738	1636	1296	1462	1656	2360	2389	2380	1931	1515	1111	1464	1473	1540	2053	2561	1431	2241	1669	1993	1579	957	825	1440	1873	2098	1717	1784	1930	1871	1979	1262	1338	1383	1373	2601	1150
19.7312	2757	2711	1348	1292	1956	1250	1640	1845	1175	1543	1159	1608	1717	1635	1269	1565	1706	2396	2437	2364	1803	1542	1108	1400	1404	1507	1964	2597	1519	2359	1638	1971	1625	982	802	1470	1804	2040	1649	1762	2006	1742	1866	1265	1302	1378	1332	2618	1108
19.7513	2789	2707	1371	1214	1907	1221	1613	1892	1167	1458	1163	1590	1671	1524	1305	1448	1699	2432	2347	2321	1848	1530	1110	1421	1411	1573	1830	2527	1514	2260	1629	1977	1608	929	832	1434	1872	2152	1676	1706	1889	1788	1910	1150	1337	1439	1456	2676	1076
19.7714	2645	2689	1353	1251	1872	1300	1636	1896	1103	1474	1139	1526	1694	1626	1243	1517	1681	2412	2314	2331	1816	1468	1148	1416	1423	1594	1969	2558	1502	2375	1636	1886	1621	980	762	1400	1883	1972	1621	1753	1827	1726	1859	1198	1278	1346	1343	2642	1069
19.7916	2607	2606	1301	1233	1890	1225	1613	1814	1130	1420	1100	1543	1639	1599	1325	1453	1632	2366	2309	2370	1746	1560	1092	1382	1372	1545	1904	2512	1439	2214	1670	1945	1569	959	855	1395	1823	2058	1658	1704	1805	1752	1903	1225	1325	1357	1348	2607	1026
19.8117	2656	2654	1263	1248	1819	1190	1596	1859	1084	1434	1093	1598	1707	1572	1280	1484	1600	2266	2292	2302	1710	1493	1099	1374	1436	1480	1956	2489	1487	2316	1593	1942	1655	918	856	1395	1743	2105	1561	1734	1770	1746	1856	1202	1278	1302	1299	2610	1074
19.8318	2694	2655	1305	1133	1827	1203	1517	1897	1111	1340	1115	1536	1594	1623	1216	1462	1616	2357	2307	2228	1781	1475	1090	1375	1369	1492	1862	2384	1434	2104	1660	1874	1531	963	805	1346	1818	2001	1535	1644	1784	1715	1858	1192	1288	1331	1332	2469	1083
19.8519	2587	2614	1239	1201	1747	1176	1552	1878	1057	1411	1125	1551	1702	1528	1175	1403	1616	2333	2268	2227	1615	1533	1041	1361	1396	1532	1842	2464	1411	2227	1604	1892	1539	937	750	1395	1817	1924	1543	1631	1818	1676	1821	1180	1276	1370	1252	2578	1072
19.8721	2703	2577	1277	1203	1795	1207	1509	1839	1114	1371	1085	1544	1599	1486	1242	1481	1562	2330	2263	2274	1740	1518	1035	1382	1323	1423	1842	2418	1362	2264	1662	1833	1647	942	820	1388	1760	1984	1625	1724	1756	1643	1841	1216	1194	1293	1351	2489	1058
19.8922	2594	2516	1213	1188	1780	1253	1550	1758	1106	1354	1064	1483	1540	1488	1181	1437	1575	2378	2308	2247	1694	1487	1098	1311	1353	1512	1856	2406	1457	2120	1524	1778	1562	956	801	1335	1786	1896	1498	1553	1842	1669	1855	1235	1291	1251	1311	2318	1011
19.9123	2526	2519	1251	1173	1707	1207	1540	1829	1044	1427	1087	1534	1488	1479	1211	1440	1487	2253	2181	2096	1719	1407	920	1314	1286	1401	1846	2301	1419	2205	1572	1806	1462	912	800	1331	1730	1953	1540	1588	1768	1569	1862	1235	1211	1314	1244	2380	983
19.9324	2464	2353	1145	1151	1697	1218	1474	1691	1138	1370	1011	1488	1499	1434	1177	1333	1553	2264	2007	2186	1694	1389	1041	1349	1300	1392	1722	2315	1400	2011	1497	1754	1457	876	778	1339	1731	1907	1488	1590	1787	1668	1735	1171	1168	1250	1284	2416	988
19.9525	2465	2335	1187	1131	1602	1150	1495	1671	992	1357	1039	1417	1559	1457	1145	1309	1448	2137	2084	2132	1628	1409	970	1301	1224	1393	1802	2236	1343	1970	1426	1684	1549	817	729	1241	1609	1870	1460	1547	1768	1668	1706	1127	1172	1207	1250	2348	1003
19.9727	2362	2273	1116	1076	1555	1083	1406	1678	1034	1350	987	1452	1446	1389	1119	1344	1415	2127	2002	2054	1541	1373	942	1261	1253	1318	1687	2195	1358	2011	1398	1718	1427	881	759	1266	1556	1771	1440	1525	1697	1541	1639	1117	1142	1192	1237	2158	959
19.9928	2367	2231	1135	1054	1592	1106	1472	1623	1005	1261	978	1405	1459	1360	1027	1255	1384	2021	1979	2030	1542	1342	907	1254	1242	1337	1590	2085	1355	1951	1411	1694	1432	860	682	1251	1608	1723	1457	1414	1624	1548	1700	1070	1148	1194	1171	2204	973
20.0129	2254	2202	1111	1052	1531	1130	1429	1630	969	1204	1001	1316	1379	1436	1071	1198	1476	2010	1923	1986	1537	1307	922	1170	1271	1341	1601	2091	1278	1966	1418	1562	1342	839	691	1177	1587	1711	1404	1423	1623	1404	1622	1067	1068	1154	1152	2200	932
20.033	2230	2099	1015	1055	1533	1053	1336	1580	934	1254	960	1229	1372	1308	1040	1199	1421	1947	1881	1883	1487	1226	914	1162	1229	1282	1651	2014	1281	1929	1314	1597	1358	806	709	1180	1555	1774	1297	1409	1581	1463	1669	1019	1155	1102	1132	2024	916
20.0532	2112	2005	1091	1029	1490	1030	1287	1531	929	1222	878	1241	1386	1362	1030	1151	1375	1955	1927	1939	1388	1223	901	1150	1151	1255	1580	2032	1223	1850	1380	1455	1346	831	693	1140	1447	1678	1346	1410	1530	1450	1568	990	1081	1125	1101	2049	915
20.0733	2075	2038	1050	978	1487	963	1233	1555	960	1174	939	1283	1313	1227	1063	1232	1318	1953	1772	1871	1417	1253	812	1189	1134	1218	1517	1967	1202	1852	1215	1530	1341	798	675	1146	1538	1652	1253	1374	1490	1345	1514	1063	1089	1088	1113	2045	869
20.0934	2009	1925	1043	1028	1486	1021	1310	1456	885	1144	915	1264	1272	1329	1013	1223	1247	1874	1828	1746	1410	1182	870	1185	1126	1205	1534	1938	1213	1794	1283	1443	1234	770	721	1122	1392	1596	1339	1320	1505	1404	1502	996	1031	1035	1070	1950	872
20.1135	2026	2003	1049	994	1420	947	1233	1427	860	1138	870	1269	1296	1271	1035	1140	1238	1746	1763	1752	1399	1170	858	1088	1098	1160	1521	2025	1217	1782	1312	1590	1281	723	684	1126	1428	1618	1297	1294	1526	1335	1479	1021	1018	1087	1107	1967	885
20.1336	1945	1954	1049	992	1485	997	1255	1407	861	1166	887	1205	1346	1235	991	1164	1275	1874	1807	1814	1348	1191	847	1131	1124	1167	1437	1982	1247	1765	1306	1441	1240	730	694	1087	1406	1525	1260	1355	1502	1351	1521	966	990	1098	1088	1949	776
20.1538	1988	1875	991	1006	1453	994	1252	1436	862	1115	886	1221	1279	1183	1057	1227	1334	1787	1788	1805	1367	1174	861	1040	1084	1250	1489	1924	1132	1806	1318	1481	1252	673	671	1137	1423	1514	1283	1356	1469	1332	1513	921	1005	1011	1012	2005	828
[truncated: 21 more columns]
